# Supplementary material for: Machine Learning Recognizes Stages of Parkinson’s Disease Using Magnetic Resonance Imaging
Source: Sensors (Basel). 2024 Dec 20;24(24):8152. doi: 10.3390/s24248152 (PMC11679256; doi:10.3390/s24248152)
Supplement: Supplementary file 1 [file sensors-24-08152-s001.zip]

Archive with 1 entries (1 files):
- sensors-3278383-supplementary.xlsx
