# Supplementary material for: Machine Learning Recognizes Stages of Parkinson’s Disease Using Magnetic Resonance Imaging
Source: Sensors (Basel). 2024 Dec 20;24(24):8152. doi: 10.3390/s24248152 (PMC11679256; doi:10.3390/s24248152)
Supplement: Supplementary file 1 [file sensors-24-08152-s001.zip › sensors-3278383-supplementary.xlsx]

## Sheet: numerical_results_statistics
Parameter	CONTROL Mean ± SD	PARKINSON Mean ± SD	PRODROMAL Mean ± SD	ANOVA F	ANOVA p-value	CONTROL vs PARKINSON t-value	CONTROL vs PARKINSON p-value	CONTROL vs PRODROMAL t-value	CONTROL vs PRODROMAL p-value	PARKINSON vs PRODROMAL t-value	PARKINSON vs PRODROMAL p-value	ANOVA p-value (FDR-adjusted)	CONTROL vs PARKINSON p-value (FDR-adjusted)	CONTROL vs PRODROMAL p-value (FDR-adjusted)	PARKINSON vs PRODROMAL p-value (FDR-adjusted)
Thalamus_Volume	14042.777 ± 1457.356	14821.584 ± 1852.228	14193.786 ± 1684.788	3.414	0.035	-2.473	0.015	-0.507	0.613	1.876	0.063	0.108	0.062	0.793	0.167
Left-Hippocampus_THNorm_Volume	0.287 ± 0.027	0.271 ± 0.037	0.281 ± 0.028	4.183	0.017	2.759	0.007	1.263	0.209	-1.645	0.103	0.065	0.035	0.363	0.227
Left-Hippocampus_THNorm_Minkowski2	31.023 ± 1.664	29.901 ± 2.095	30.144 ± 1.450	6.326	0.002	3.140	0.002	2.981	0.004	-0.715	0.476	0.015	0.015	0.019	0.674
Left-Hippocampus_THNorm_Cosine	0.495 ± 0.326	0.317 ± 0.286	0.319 ± 0.235	7.190	0.001	3.067	0.003	3.273	0.001	-0.040	0.968	0.009	0.017	0.011	0.984
Right-Hippocampus_THNorm_Volume	0.293 ± 0.028	0.284 ± 0.037	0.289 ± 0.032	0.931	0.396	1.351	0.180	0.635	0.527	-0.727	0.469	0.589	0.338	0.710	0.674
Right-Hippocampus_THNorm_Minkowski2	30.872 ± 1.593	30.917 ± 1.962	30.926 ± 1.544	0.016	0.984	-0.134	0.894	-0.180	0.857	-0.024	0.981	0.984	0.945	0.945	0.984
Right-Hippocampus_THNorm_Cosine	0.473 ± 0.309	0.401 ± 0.331	0.434 ± 0.391	0.609	0.545	1.190	0.237	0.582	0.562	-0.485	0.629	0.721	0.399	0.739	0.799
Left-Amygdala_THNorm_Volume	0.120 ± 0.015	0.107 ± 0.018	0.109 ± 0.014	10.278	0.000	3.928	0.000	4.010	0.000	-0.466	0.642	0.001	0.002	0.002	0.799
Left-Amygdala_THNorm_Minkowski2	34.644 ± 1.585	34.258 ± 1.976	33.926 ± 1.384	2.603	0.077	1.141	0.257	2.553	0.012	1.029	0.306	0.184	0.411	0.051	0.477
Left-Amygdala_THNorm_Cosine	0.463 ± 0.361	0.378 ± 0.340	0.318 ± 0.275	2.740	0.067	1.273	0.206	2.377	0.019	1.022	0.309	0.171	0.362	0.071	0.478
Right-Amygdala_THNorm_Volume	0.126 ± 0.014	0.125 ± 0.022	0.124 ± 0.022	0.167	0.846	0.402	0.689	0.610	0.543	0.169	0.866	0.945	0.839	0.721	0.945
Right-Amygdala_THNorm_Minkowski2	34.582 ± 1.332	35.186 ± 1.704	34.913 ± 1.584	2.144	0.120	-2.092	0.039	-1.198	0.233	0.879	0.381	0.250	0.112	0.399	0.571
Right-Amygdala_THNorm_Cosine	0.434 ± 0.310	0.458 ± 0.382	0.410 ± 0.398	0.240	0.787	-0.356	0.723	0.363	0.717	0.649	0.518	0.910	0.859	0.859	0.710
Left-Caudate_THNorm_Volume	0.247 ± 0.030	0.227 ± 0.036	0.234 ± 0.032	5.185	0.007	3.138	0.002	2.197	0.030	-1.053	0.295	0.034	0.015	0.096	0.465
Left-Caudate_THNorm_Minkowski2	29.439 ± 1.500	29.347 ± 1.606	29.404 ± 1.278	0.056	0.945	0.314	0.754	0.135	0.893	-0.207	0.836	0.966	0.885	0.945	0.945
Left-Caudate_THNorm_Cosine	0.372 ± 0.368	0.301 ± 0.440	0.135 ± 0.198	6.744	0.002	0.927	0.356	4.240	0.000	2.574	0.012	0.011	0.540	0.001	0.051
Right-Caudate_THNorm_Volume	0.250 ± 0.025	0.237 ± 0.036	0.239 ± 0.038	2.476	0.087	2.261	0.026	1.782	0.078	-0.333	0.740	0.200	0.089	0.184	0.873
Right-Caudate_THNorm_Minkowski2	29.882 ± 1.407	30.824 ± 1.644	30.754 ± 1.619	6.332	0.002	-3.256	0.002	-3.042	0.003	0.226	0.822	0.015	0.011	0.017	0.941
Right-Caudate_THNorm_Cosine	0.368 ± 0.367	0.365 ± 0.502	0.195 ± 0.325	3.334	0.038	0.026	0.980	2.630	0.010	2.129	0.036	0.112	0.984	0.046	0.108
Left-Putamen_THNorm_Volume	0.338 ± 0.031	0.311 ± 0.043	0.311 ± 0.039	9.681	0.000	3.869	0.000	4.114	0.000	-0.033	0.974	0.002	0.002	0.001	0.984
Left-Putamen_THNorm_Minkowski2	30.835 ± 1.475	30.869 ± 1.620	30.719 ± 1.130	0.170	0.844	-0.115	0.909	0.466	0.642	0.566	0.573	0.945	0.945	0.799	0.749
Left-Putamen_THNorm_Cosine	0.391 ± 0.289	0.300 ± 0.338	0.184 ± 0.147	8.331	0.000	1.538	0.127	4.801	0.000	2.369	0.020	0.004	0.257	0.000	0.073
Right-Putamen_THNorm_Volume	0.337 ± 0.029	0.319 ± 0.040	0.314 ± 0.040	6.237	0.002	2.755	0.007	3.528	0.001	0.665	0.508	0.016	0.035	0.006	0.707
Right-Putamen_THNorm_Minkowski2	31.495 ± 1.357	32.416 ± 1.408	32.058 ± 1.453	6.103	0.003	-3.524	0.001	-2.119	0.036	1.325	0.188	0.017	0.006	0.108	0.343
Right-Putamen_THNorm_Cosine	0.381 ± 0.282	0.394 ± 0.411	0.282 ± 0.326	1.798	0.169	-0.196	0.845	1.728	0.087	1.607	0.111	0.322	0.945	0.200	0.240
Left-Pallidum_THNorm_Volume	0.142 ± 0.014	0.135 ± 0.019	0.135 ± 0.018	2.830	0.062	2.034	0.045	2.256	0.026	0.142	0.887	0.167	0.124	0.089	0.945
Left-Pallidum_THNorm_Minkowski2	24.434 ± 1.351	24.696 ± 1.324	24.623 ± 1.180	0.617	0.541	-1.035	0.303	-0.790	0.431	0.305	0.761	0.721	0.475	0.629	0.889
Left-Pallidum_THNorm_Cosine	0.318 ± 0.259	0.255 ± 0.318	0.157 ± 0.131	6.007	0.003	1.150	0.253	4.163	0.000	2.143	0.035	0.017	0.411	0.001	0.108
Right-Pallidum_THNorm_Volume	0.136 ± 0.016	0.137 ± 0.017	0.137 ± 0.017	0.128	0.880	-0.488	0.627	-0.363	0.717	0.128	0.899	0.945	0.799	0.859	0.945
Right-Pallidum_THNorm_Minkowski2	24.756 ± 1.171	25.831 ± 1.199	25.612 ± 1.314	11.958	0.000	-4.801	0.000	-3.641	0.000	0.920	0.360	0.000	0.000	0.004	0.542
Right-Pallidum_THNorm_Cosine	0.309 ± 0.248	0.334 ± 0.380	0.246 ± 0.317	1.136	0.324	-0.402	0.689	1.185	0.239	1.333	0.185	0.494	0.839	0.399	0.342
Left-Accumbens-area_THNorm_Volume	0.033 ± 0.006	0.027 ± 0.009	0.028 ± 0.008	11.364	0.000	4.374	0.000	4.354	0.000	-0.354	0.724	0.001	0.001	0.001	0.859
Left-Accumbens-area_THNorm_Minkowski2	30.826 ± 1.469	30.874 ± 1.776	30.953 ± 1.489	0.093	0.912	-0.158	0.875	-0.457	0.649	-0.255	0.799	0.945	0.945	0.803	0.920
Left-Accumbens-area_THNorm_Cosine	0.356 ± 0.346	0.344 ± 0.415	0.209 ± 0.254	3.126	0.046	0.166	0.869	2.558	0.012	2.071	0.041	0.128	0.945	0.051	0.117
Right-Accumbens-area_THNorm_Volume	0.036 ± 0.006	0.034 ± 0.009	0.034 ± 0.008	1.657	0.194	1.541	0.127	1.781	0.078	0.079	0.937	0.347	0.257	0.184	0.963
Right-Accumbens-area_THNorm_Minkowski2	31.487 ± 1.423	31.620 ± 1.499	31.800 ± 1.443	0.653	0.522	-0.481	0.632	-1.156	0.250	-0.648	0.518	0.710	0.799	0.410	0.710
Right-Accumbens-area_THNorm_Cosine	0.355 ± 0.344	0.376 ± 0.435	0.242 ± 0.317	2.140	0.121	-0.286	0.776	1.806	0.074	1.864	0.065	0.250	0.901	0.179	0.168
Left-VentralDC_THNorm_Volume	0.285 ± 0.023	0.267 ± 0.026	0.274 ± 0.022	8.467	0.000	3.959	0.000	2.566	0.012	-1.640	0.104	0.003	0.002	0.051	0.227
Left-VentralDC_THNorm_Minkowski2	17.996 ± 0.732	17.648 ± 0.824	17.482 ± 0.603	7.327	0.001	2.363	0.020	4.058	0.000	1.218	0.226	0.008	0.072	0.001	0.389
Left-VentralDC_THNorm_Cosine	0.233 ± 0.220	0.174 ± 0.268	0.144 ± 0.170	2.346	0.099	1.277	0.204	2.415	0.017	0.722	0.472	0.220	0.362	0.066	0.674
Right-VentralDC_THNorm_Volume	0.280 ± 0.019	0.269 ± 0.028	0.273 ± 0.025	3.075	0.049	2.445	0.016	1.867	0.065	-0.639	0.524	0.133	0.065	0.168	0.710
Right-VentralDC_THNorm_Minkowski2	17.649 ± 0.674	17.997 ± 0.897	17.808 ± 0.776	2.732	0.068	-2.318	0.022	-1.154	0.251	1.192	0.236	0.171	0.079	0.410	0.399
Right-VentralDC_THNorm_Cosine	0.229 ± 0.209	0.210 ± 0.301	0.205 ± 0.315	0.113	0.893	0.388	0.699	0.469	0.640	0.081	0.936	0.945	0.847	0.799	0.963
4th-Ventricle_THNorm_Volume	0.131 ± 0.043	0.127 ± 0.043	0.130 ± 0.032	0.150	0.861	0.481	0.632	0.115	0.909	-0.429	0.669	0.945	0.799	0.945	0.823
4th-Ventricle_THNorm_Minkowski2	43.381 ± 2.071	42.736 ± 2.729	43.330 ± 2.198	1.303	0.274	1.409	0.162	0.127	0.899	-1.268	0.208	0.436	0.312	0.945	0.363
4th-Ventricle_THNorm_Cosine	0.859 ± 0.659	0.605 ± 0.548	0.778 ± 0.604	2.566	0.080	2.215	0.029	0.678	0.499	-1.584	0.116	0.187	0.095	0.701	0.244
Left-Cerebellum_THNorm_Volume	4.773 ± 0.511	4.701 ± 0.393	4.885 ± 0.530	2.079	0.128	0.831	0.408	-1.144	0.255	-2.090	0.039	0.258	0.599	0.411	0.112
Left-Cerebellum_THNorm_Minkowski2	58.907 ± 2.401	57.362 ± 2.622	58.180 ± 2.449	5.385	0.005	3.252	0.002	1.587	0.115	-1.706	0.091	0.029	0.011	0.244	0.206
Left-Cerebellum_THNorm_Cosine	0.947 ± 0.624	0.799 ± 0.477	0.961 ± 0.434	1.677	0.190	1.409	0.162	-0.137	0.891	-1.878	0.063	0.343	0.312	0.945	0.167
Right-Cerebellum_THNorm_Volume	4.791 ± 0.510	4.722 ± 0.433	4.917 ± 0.504	2.353	0.098	0.775	0.440	-1.317	0.190	-2.203	0.030	0.220	0.638	0.343	0.096
Right-Cerebellum_THNorm_Minkowski2	58.881 ± 2.192	57.717 ± 2.763	58.597 ± 2.348	3.448	0.034	2.471	0.015	0.662	0.509	-1.816	0.072	0.107	0.062	0.707	0.178
Right-Cerebellum_THNorm_Cosine	0.927 ± 0.607	0.870 ± 0.490	1.073 ± 0.472	2.209	0.113	0.547	0.586	-1.418	0.159	-2.229	0.028	0.242	0.762	0.311	0.094
CSF_THNorm_Volume	0.077 ± 0.019	0.080 ± 0.027	0.087 ± 0.025	2.685	0.071	-0.833	0.407	-2.436	0.017	-1.361	0.176	0.177	0.599	0.065	0.334
CSF_THNorm_Minkowski2	2.480 ± 0.770	2.840 ± 0.943	2.966 ± 0.927	4.564	0.012	-2.212	0.029	-3.019	0.003	-0.714	0.477	0.051	0.095	0.018	0.674
CSF_THNorm_Cosine	0.024 ± 0.096	0.008 ± 0.023	0.005 ± 0.009	1.713	0.183	1.165	0.248	1.460	0.150	1.019	0.311	0.342	0.410	0.296	0.479
Age	61.536 ± 11.492	61.839 ± 10.986	66.339 ± 6.162	4.181	0.017	-0.143	0.887	-2.757	0.007	-2.673	0.009	0.065	0.945	0.035	0.043
UPDRS3	0.786 ± 1.670	23.893 ± 11.474	4.857 ± 5.910	150.910	0.000	-14.913	0.000	-4.961	0.000	11.037	0.000	0.000	0.000	0.000	0.000

## Sheet: categorical_results_statisti
Parameter	Chi2	p-value	p-value (FDR-adjusted)
Sex	4.071	0.131	0.260

## Sheet: formatted_extract
Volume	ADJ. ANOVA p-value	HC vs PD p-value	HC vs PR p-value	PD vs PR p-value			Table X.
Thalamus	0.108	0.062	0.793	0.167
Left-Hippocampus	0.065	0.035	0.363	0.227
Right-Hippocampus	0.589	0.338	0.710	0.674
Left-Amygdala	0.001	0.002	0.002	0.799
Right-Amygdala	0.945	0.839	0.721	0.945
Left-Caudate	0.034	0.015	0.096	0.465
Right-Caudate	0.200	0.089	0.184	0.873
Left-Putamen	0.002	0.002	0.001	0.984
Right-Putamen	0.016	0.035	0.006	0.707
Left-Pallidum	0.167	0.124	0.089	0.945
Right-Pallidum	0.945	0.799	0.859	0.945
Left-Accumbens	0.001	0.001	0.001	0.859
Right-Accumbens	0.347	0.257	0.184	0.963
Left-VentralDC	0.003	0.002	0.051	0.227
Right-VentralDC	0.133	0.065	0.168	0.710
4th-Ventricle	0.945	0.799	0.945	0.823
Left-Cerebellum	0.258	0.599	0.411	0.112
Right-Cerebellum	0.220	0.638	0.343	0.096
CSF	0.177	0.599	0.065	0.334
Cosine Distance	ADJ. ANOVA p-value	HC vs PD p-value	HC vs PR p-value	PD vs PR p-value			Table X.
Left-Hippocampus	0.009	0.017	0.011	0.984
Right-Hippocampus	0.721	0.399	0.739	0.799
Left-Amygdala	0.171	0.362	0.071	0.478
Right-Amygdala	0.910	0.859	0.859	0.710
Left-Caudate	0.011	0.540	0.001	0.051
Right-Caudate	0.112	0.984	0.046	0.108
Left-Putamen	0.004	0.257	0.000	0.073
Right-Putamen	0.322	0.945	0.200	0.240
Left-Pallidum	0.017	0.411	0.001	0.108
Right-Pallidum	0.494	0.839	0.399	0.342
Left-Accumbens	0.128	0.945	0.051	0.117
Right-Accumbens	0.250	0.901	0.179	0.168
Left-VentralDC	0.220	0.362	0.066	0.674
Right-VentralDC	0.945	0.847	0.799	0.963
4th-Ventricle	0.187	0.095	0.701	0.244
Left-Cerebellum	0.343	0.312	0.945	0.167
Right-Cerebellum	0.242	0.762	0.311	0.094
CSF	0.342	0.410	0.296	0.479
Euclidean Distance	ADJ. ANOVA p-value	HC vs PD p-value	HC vs PR p-value	PD vs PR p-value			Table X.
Left-Hippocampus	0.015	0.015	0.019	0.674
Right-Hippocampus	0.984	0.945	0.945	0.984
Left-Amygdala	0.184	0.411	0.051	0.477
Right-Amygdala	0.250	0.112	0.399	0.571
Left-Caudate	0.966	0.885	0.945	0.945
Right-Caudate	0.015	0.011	0.017	0.941
Left-Putamen	0.945	0.945	0.799	0.749
Right-Putamen	0.017	0.006	0.108	0.343
Left-Pallidum	0.721	0.475	0.629	0.889
Right-Pallidum	0.000	0.000	0.004	0.542
Left-Accumbens	0.945	0.945	0.803	0.920
Right-Accumbens	0.710	0.799	0.410	0.710
Left-VentralDC	0.008	0.072	0.001	0.389
Right-VentralDC	0.171	0.079	0.410	0.399
4th-Ventricle	0.436	0.312	0.945	0.363
Left-Cerebellum	0.029	0.011	0.244	0.206
Right-Cerebellum	0.107	0.062	0.707	0.178
CSF	0.051	0.095	0.018	0.674
Parameter	ADJ. p-value	CONTROL (n=56)	PARKINSON (n=56)	PRODROMAL (n=56)			Table X.
Age, years	0.065	61.536 ± 11.492	61.839 ± 10.986	66.339 ± 6.162
Sex, female	0.260	0.321 ± 0.471	0.429 ± 0.499	0.250 ± 0.437
UPDRS	0.000	0.786 ± 1.670	23.893 ± 11.474	4.857 ± 5.910
Parameter	Value						Table X.
Sensor	MRI
Group	Control, Prodromal, Parkinson
Visit	Baseline (BL)
Acquisition Plane	Sagittal
Field Strength	3.0 Tesla
Slice Thickness	1.0 mm
Sequencing	3D T1-weighted or MPRAGE GRAPPA
Weighting	T1
Manufacturer	Model	Sequence	HC (n=56)	PD (n=56)	PR (n=56)		Table X.
Siemens	TrioTim	MPRAGE GRAPPA	46	0	0
Siemens	Verio	MPRAGE GRAPPA	9	0	0
GE	SIGNA Architect	SAG 3D T1-weighted	1	0	0
GE	DISCOVERY MR750	3D T1-weighted	0	5	10
GE	SIGNA Architect	3D T1-weighted	0	12	17
Philips	Achieva	3D T1-weighted	0	3	3
Philips	Achieva dStream	3D T1-weighted	0	34	26
Toshiba	Vantage Elan	3D T1-weighted	0	2	0

## Sheet: ml_scores
Model name	Accuracy	Precision	Recall	F1-score		Table X.
RandomForest	0.71	0.71	0.71	0.7
• 75 decision trees, max. depth 3, min. 4 samples in each leaf, min. 2 samples to split.
SVC	0.79	0.8	0.79	0.79
• Penalty factor of 10, a 'one-vs-one' decision function, a gamma value of 0.01.
LogisticRegression	0.85	0.85	0.85	0.85
• Penalty factor of 1.0 and runs up to 100 iterations to optimize its parameter.
RoughSets	0.82	0.81	0.81	0.81
• 185 rules based on discernibility relationships between data attributes.
Model name	Accuracy	Precision	Recall	F1-score		Table X.
RandomForest	0.85	0.85	0.85	0.85
• 75 decision trees, max. depth 3, min. 3 samples in each leaf, min. 2 samples to split.
SVC	0.82	0.87	0.82	0.82
• Penalty factor of 10, a 'one-vs-one' decision function, a gamma value of 0.01.
LogisticRegression	0.85	0.89	0.85	0.85
• Penalty factor of 0.1 and runs up to 100 iterations to optimize its parameter.
RoughSets	0.88	0.89	0.89	0.89
• 182 rules based on discernibility relationships between data attributes.
Model name	Accuracy	Precision	Recall	F1-score		Table X.
RandomForest	0.65	0.66	0.65	0.64
• 100 decision trees, max. depth 3, min. 3 samples in each leaf, min. 2 samples to split.
SVC	0.59	0.6	0.59	0.58
• Penalty factor of 10, a 'one-vs-one' decision function, a gamma value of 0.1.
LogisticRegression	0.71	0.72	0.71	0.7
• Penalty factor of 0.1 and runs up to 100 iterations to optimize its parameter.
RoughSets	0.66	0.71	0.58	0.64
• 271 rules based on discernibility relationships between data attributes.

## Sheet: dataset
Group	Thalamus_Volume	Left-Hippocampus_THNorm_Volume	Left-Hippocampus_THNorm_Minkowski2	Left-Hippocampus_THNorm_Cosine	Right-Hippocampus_THNorm_Volume	Right-Hippocampus_THNorm_Minkowski2	Right-Hippocampus_THNorm_Cosine	Left-Amygdala_THNorm_Volume	Left-Amygdala_THNorm_Minkowski2	Left-Amygdala_THNorm_Cosine	Right-Amygdala_THNorm_Volume	Right-Amygdala_THNorm_Minkowski2	Right-Amygdala_THNorm_Cosine	Left-Caudate_THNorm_Volume	Left-Caudate_THNorm_Minkowski2	Left-Caudate_THNorm_Cosine	Right-Caudate_THNorm_Volume	Right-Caudate_THNorm_Minkowski2	Right-Caudate_THNorm_Cosine	Left-Putamen_THNorm_Volume	Left-Putamen_THNorm_Minkowski2	Left-Putamen_THNorm_Cosine	Right-Putamen_THNorm_Volume	Right-Putamen_THNorm_Minkowski2	Right-Putamen_THNorm_Cosine	Left-Pallidum_THNorm_Volume	Left-Pallidum_THNorm_Minkowski2	Left-Pallidum_THNorm_Cosine	Right-Pallidum_THNorm_Volume	Right-Pallidum_THNorm_Minkowski2	Right-Pallidum_THNorm_Cosine	Left-Accumbens-area_THNorm_Volume	Left-Accumbens-area_THNorm_Minkowski2	Left-Accumbens-area_THNorm_Cosine	Right-Accumbens-area_THNorm_Volume	Right-Accumbens-area_THNorm_Minkowski2	Right-Accumbens-area_THNorm_Cosine	Left-VentralDC_THNorm_Volume	Left-VentralDC_THNorm_Minkowski2	Left-VentralDC_THNorm_Cosine	Right-VentralDC_THNorm_Volume	Right-VentralDC_THNorm_Minkowski2	Right-VentralDC_THNorm_Cosine	4th-Ventricle_THNorm_Volume	4th-Ventricle_THNorm_Minkowski2	4th-Ventricle_THNorm_Cosine	Left-Cerebellum_THNorm_Volume	Left-Cerebellum_THNorm_Minkowski2	Left-Cerebellum_THNorm_Cosine
CONTROL	12991.8	0.31034960513554705	30.836403236641576	0.08469541247955459	0.2983343339645007	32.237787122108784	0.2980260076821053	0.10936898659154237	34.08064841777413	0.08470507881418188	0.13231422897519976	35.24296408836392	0.2573831657578579	0.27205622007727953	28.725648917631318	0.474343379716211	0.2861574223741129	28.681852792414745	0.6432394570904738	0.33337951631028806	30.27305352164099	0.2788866350418958	0.3278837420526794	31.688490410359734	0.5224554408293896	0.155405717452547	23.818264062504173	0.19079975041698827	0.17567234717283212	24.954935400836067	0.38535460618889017	0.030865622931387494	30.210229264008387	0.2540329406984575	0.03639218584029927	31.65695602142356	0.3270009386933861	0.32885358456872793	17.145861952424603	0.022266048048402598	0.3029834203112733	18.11331007270021	0.11482575766786873	0.08752443849197186	40.64729353071922	0.09469307015035955	5.70137317384812	55.50704101696713	0.14461459337719773
CONTROL	16194.2	0.27667312988600856	29.95072364850696	0.12874744356679413	0.2796062787911721	31.07169140738512	0.23807088308118451	0.10083239678403379	34.41431848233455	0.20781458116398144	0.11608477109088439	36.2749544577691	0.31216142541940783	0.25071321831272925	27.96168129472798	0.7147602169429976	0.25228785614602756	29.384581609778046	0.8193509908571277	0.34947079818700516	30.125878404841988	0.4507511051201165	0.3347494782082474	32.2759069266391	0.5886312810024306	0.14011806696224574	23.164459805858716	0.30389016452740236	0.13036148744612266	25.105536128230007	0.4237023732278591	0.030430648009781278	31.771951631848605	0.4322999441540524	0.03375282508552445	34.09293389255213	0.5083129930813199	0.27548134517296313	18.07646425225378	0.06451001441921744	0.2810759407689173	19.188151944393336	0.11895235808509885	0.14214965851971692	40.06983024219452	0.02230476309015028	4.304226204443566	55.463948848065804	0.08611503802592224
CONTROL	17724.3	0.2649921294494	30.995259890037783	0.061486948761349636	0.26469874691807294	29.651703297888986	0.9150168167592084	0.10433134171730336	34.67552763475048	0.026042953615424302	0.10925114108878772	34.20968018667462	0.7176800440854075	0.19920109679930942	28.305952491113818	0.5903513131432743	0.20457789588305322	29.101924355782884	1.1260509019571054	0.2677566956099818	29.465609102538693	0.2179832655303252	0.2673673995587978	30.211744678594577	1.1825186320475083	0.1366429139655727	23.925168787156924	0.14922656353894914	0.11584096410013371	24.39340797658291	1.069507691398375	0.02757231597298624	32.33829069465145	0.34789917059690023	0.030658474523676534	32.59547550930674	0.6269612043532972	0.27782761519495836	18.783957627141138	0.001853934286174086	0.268755324610845	18.319258348888784	0.5188287630291575	0.10487861297766345	46.5747630049799	0.3891597730418448	4.358631934688535	61.28987071153124	0.33420925085295583
CONTROL	13861.1	0.30680826197055067	31.253171876659064	0.5400468196944368	0.3145060637323156	32.060142023875144	0.03041237649568873	0.1261083175216974	33.28384422311369	0.5094985958762293	0.14889150211743657	34.90374356793026	0.06819806707936626	0.26957456478923025	31.05540362109888	1.0809686048306963	0.2938655662249028	31.268900814762898	0.5372679805847493	0.3394175065470994	32.00112408575551	0.9643706218394212	0.3425774289197827	32.32655470527111	0.2585810573928986	0.12905902128979663	25.51740751616183	0.7771879046706766	0.12886423155449422	25.490795511970358	0.1862036974280794	0.026505832870407108	30.206341468781552	0.5638122112574806	0.03600724329237939	30.69556440693232	0.33858024077039084	0.28766836686843034	18.248095165415073	0.2696839512356243	0.28204110784858344	18.011470135734857	0.014487686974578362	0.16813961373916933	42.34812089388222	0.15830919800740306	4.43667529994012	61.06391572118676	0.3939825408015114
CONTROL	13944.3	0.30775298867637674	30.38955988642323	0.40302367055647526	0.3130383023887897	28.795136145244957	0.47485121966497035	0.1273638691078075	33.93844228562494	0.15571694186892837	0.1301248538829486	31.705639088997927	0.16428644331615938	0.23138486693487662	29.960887162969417	0.16236985053477637	0.2317864647203517	28.630683227344512	0.17315708015093256	0.3161363424481688	30.327113570502995	0.22028450816261314	0.30866375508272204	29.41141352708717	0.23612153349347598	0.13216869975545564	23.994643577760765	0.1731856315403425	0.12169130038797216	22.690707824633463	0.186513016658589	0.02776761830999046	30.749126763015596	0.025013147265154245	0.029123010835968823	30.762111084306415	0.028482288081344898	0.26233658197256227	17.893636609100977	0.136653162218614	0.24762806307953789	16.38448717820465	0.13049471959447811	0.09685678018975495	45.11151063632645	0.7364724472132893	4.222535372876373	59.96449169249206	0.9455448174141646
CONTROL	14230.0	0.26460295151089247	31.42428286747348	0.37811966206421954	0.2730147575544624	29.468707595082517	0.3243669687528281	0.1247364722417428	33.779386485807144	0.5061645597969859	0.12494729444834855	33.34634455132877	0.48368747550074587	0.20390723822909346	29.932174263920807	0.2564762197809576	0.21054111033028813	30.1871070247845	0.2586693577969147	0.3307870695713282	31.300679971288723	0.3206756048293061	0.336914968376669	31.19099308435216	0.3164843016277181	0.11817990161630358	24.450887095230136	0.2163627292156981	0.12716092761770906	24.111588412316483	0.20658740748299032	0.03308503162333099	29.75790118268816	0.3591476099960095	0.038355586788475046	30.034852399145365	0.357771566190353	0.2729444834855938	17.652672855701386	0.0898387301768161	0.2552073085031623	16.0859753614765	0.06879751093973452	0.11671820098383696	43.04864498957483	0.6713433157858484	4.459297259311314	58.61281391858461	0.7482546471328619
CONTROL	16810.3	0.2569615057435025	32.636844370989095	0.30325265619740127	0.24542096214820677	30.254408001409452	0.4247281374939861	0.10400766196914987	35.73577555823697	0.12755580513646736	0.13194291595033997	34.616544137571594	0.18766071007815355	0.25534939888044833	30.64980729084846	0.07501665022279558	0.24567080896831112	30.321084606981547	0.12774914138928928	0.33522304777428125	31.195659395333596	0.12568478441735553	0.3376798748386406	30.6492648717339	0.2213489022974533	0.1163393871614427	25.273665176212187	0.09717750618314591	0.11786226301731677	24.397568054367188	0.17252654188817496	0.018946717191245844	31.745080968521293	0.005391839306381874	0.02984479753484471	31.26563488230617	0.027108762330664393	0.2433864951845	18.82428297906127	0.10939361429051808	0.2269679898633576	18.091399605742847	0.14147086719229696	0.18507700635919644	44.54604483728805	0.7227056672970735	4.090402907741087	60.722086035884026	0.9000735254017511
CONTROL	15104.8	0.25166172342566606	31.056152134201117	0.5549821688234489	0.2564284201048673	29.239615481452358	0.46589361764800574	0.12881335734336105	33.972196039198515	0.4160633532350372	0.11263307028229437	32.700316567033184	0.3570341327978952	0.27123166145860916	29.45316453512889	0.0629255117654649	0.2659154705788888	28.90521761672559	0.04322365467791389	0.323433610507918	31.029401553063952	0.20224564637145148	0.32851808696573276	30.57173883982902	0.15901295986275843	0.13700942746676553	24.053569299347846	0.1744059314710632	0.12457629362851545	23.61835094959154	0.13645008734118258	0.036087866108786615	30.432629575391985	0.15441086476858223	0.032532704835548966	31.00477668767935	0.13956211848080258	0.2887029288702929	18.03263724651579	0.20277613192987232	0.27457496954610455	17.239118830881498	0.17921920538997482	0.2752237699274403	44.25374067195314	1.7586663136016367	5.060345055876278	62.049453523380514	1.790655322049289
CONTROL	11825.3	0.3185373732590294	31.478754343416718	0.34329605575728295	0.31786085765266003	31.533093472464458	0.1853246745510857	0.13121020185534404	34.09090074812769	0.21237788916294043	0.13653776225550304	33.67170153890475	0.07273431689138765	0.22339390966825365	31.14084104354753	0.45543330401165405	0.23264526058535515	29.896185481503903	0.33936207360418325	0.35205872155463286	31.61963599464161	0.4183160729856029	0.347170896298614	31.151642481522984	0.22641193844988738	0.1517424505086552	24.62739934353929	0.32954709843578245	0.13584433375897442	24.622174418697142	0.17322423546859533	0.03551706933439321	30.286271247751237	0.19618078221070867	0.041089866641861095	30.435927718232342	0.13598735532043338	0.30133696396708753	17.25667934271977	0.11333879665282698	0.2861745579393335	16.56062388033744	0.03972369787560848	0.23812503699694726	41.5396783969737	0.3464953628276821	5.003204992685175	57.63241627225218	0.6089416178487195
CONTROL	14939.2	0.2910329870408054	33.44144376563992	0.13228004193791143	0.2961269679768662	32.9008703992562	0.16012518973686884	0.11995287565599229	35.97137462526293	0.12404121831501691	0.11769037163971297	34.88187425184975	0.13175454668118047	0.24761700760415548	31.513571276115012	0.42135850777731676	0.2608372603620006	31.16945263052942	0.42949139045248974	0.34718057191817503	32.6641528676716	0.3207587280845039	0.3338398307807647	31.96165696970984	0.3148339329696822	0.14215620649030736	26.081502971515256	0.2228838574624067	0.14400369497697332	25.213942228944433	0.22422985023717845	0.03061743600728285	31.259902518418865	0.20646460298480418	0.040885723465781294	31.472674452848306	0.2062942002209549	0.2774713505408589	19.230990373707886	0.05339616083784693	0.2757443504337581	18.25207719108432	0.052790319912636274	0.08471671843204455	45.70567073942909	0.0800710676333789	4.324602388347435	59.86990563288399	0.1839254144927297
CONTROL	12957.9	0.31826144668503387	31.41317939818994	0.660317080701063	0.32828621921762013	30.035694279110135	0.2006010340996781	0.1123638861235231	33.39784872103759	0.34772638945038015	0.1158443883653987	33.95458476245594	0.050162947467855545	0.2360953549572076	27.27660305996049	0.214626414198536	0.26579924216115264	28.36284029768296	0.06451872622476706	0.3466996967101151	29.151760672789223	0.3746012175546808	0.3366131857785598	30.320827094858423	0.040228937926307995	0.15672292578272715	22.94651450341706	0.29725656894977015	0.1466827186503986	23.890936218250552	0.02447266377348445	0.02785173523487602	29.910665276323208	0.10664463650454858	0.027018266848794947	30.744099840953368	0.010643657011216723	0.3095331805307959	17.92304302374011	0.21474459464934015	0.28649704041549945	17.452674109553616	0.053979976078171066	0.12195648986332662	42.555156913230654	0.6982461360105181	5.6664814514697595	59.170336763069315	1.1428739222111832
CONTROL	12676.8	0.28963934115865203	27.921107575647312	0.12784936144277725	0.31347816483655183	29.743966259948387	0.15356258690398128	0.11691436324624511	32.78050822840332	0.08885276798935449	0.13624889562034584	34.32254810860926	0.11256085028689544	0.244407105894232	28.040992761359167	0.007111207356312654	0.2623374984223148	29.64147763539552	0.016313021493496782	0.29653382557112207	28.518135543904627	0.04820269709721303	0.3112062981193992	30.319396392102846	0.06844359208844819	0.1390650637384829	22.740738882934924	0.03703486043979265	0.1379606840843115	23.5637759015324	0.050751693771949324	0.04145367916193361	32.18427227129928	0.014517853288935623	0.043023475956077244	32.18726591738523	0.021105759263830737	0.28394389751356813	16.770449314354767	0.03901921669823205	0.2788716395304809	17.61258684133166	0.04661539056154296	0.1315631705162186	40.580173553980316	0.3556943003759855	4.958948630569229	55.922836203256445	0.6683642582671353
CONTROL	13422.2	0.2870468328589948	30.572452074597315	0.18187177774741503	0.2822786130440613	29.64299115069186	0.22629300651842366	0.11726840607351999	34.8482214662223	0.12079778654558715	0.12305732294258764	34.33255174071109	0.16946596700688332	0.2451610019221886	27.971795821336624	0.004252698863559501	0.23424624875206745	27.284962657282982	0.02770348615114815	0.3387596668206404	28.856928699442786	0.05046639960768928	0.3412778829104021	28.576610409413078	0.09808514181596195	0.1394108268391173	22.735982974153057	0.04312807653197448	0.12998614236116285	22.637971745661044	0.07640713708088609	0.03708780974802938	30.08232171807484	0.027936519548223737	0.032565451267303425	30.176974436734227	0.03768183231098421	0.28350791971509887	17.828760626137957	0.06275241911605678	0.2622222884474974	16.931154674571296	0.0699766771674799	0.10081059736853867	43.17542922329809	0.5814032749160473	3.782464871630582	56.52407064514968	0.8439853951532226
CONTROL	14192.6	0.22102363203359499	29.039558432905082	0.5799543977305299	0.24948212448740895	30.885102343089038	0.5623184653457166	0.13539450135986358	32.58918409738228	0.48923862777872784	0.13671913532404212	34.22250698891273	0.4830305261893093	0.30517311838563754	30.444375924566145	0.09086142375708994	0.30179812014711893	31.09446687542252	0.09191303221624858	0.3207587052407592	29.589138645646514	0.21174643915225577	0.3130645547679777	31.2597321298426	0.21539684231941048	0.14436396431943407	23.364261995508024	0.1828709513104687	0.12848244859997462	24.96216577302804	0.1931213345648829	0.023237461775855024	31.10104003732472	0.21908708574495595	0.02804278285867283	32.14311342047288	0.21022667836872333	0.24563504925101812	16.987196280300168	0.19820025441709777	0.24110451925651397	17.37125137493961	0.20274830468672256	0.1744148359003988	44.15865106924846	1.9300901135206034	4.1997449375026425	59.762187287208455	1.819355754003702
CONTROL	17425.3	0.22328453455607652	30.383186822926813	0.9028012675032252	0.2363000923943921	28.218821252050972	0.2490829597609847	0.08133575892524089	34.93106229640357	0.5610511628821336	0.09430540650663116	33.80906450265514	0.1241750042660974	0.188599335449031	29.10137491993814	0.19451330357755192	0.18681457421106096	29.819975521116778	0.010807425913230473	0.24087964052268826	30.634692404880727	0.4424868718528179	0.2514849098724269	30.32445777876005	0.017114248623635198	0.11851732825259823	24.54155533763918	0.3763488421286375	0.10109438574945626	23.964144638902233	0.0227008558976296	0.025330984258520657	32.0412099535188	0.16950232671927146	0.029072670197930597	33.87342062777745	0.058155251879120184	0.2540558842602423	18.743419356819874	0.34114656441043234	0.2518521919278291	17.66100770161772	0.12518170193907519	0.09275593533540312	42.396327702555574	1.0354563586999674	4.741255530751263	59.24089769046172	1.6154304338944792
CONTROL	13949.2	0.2793636911077338	29.727671014885708	0.4643677548634678	0.29086972729618904	29.070220630199554	0.4742627399055631	0.13726952083273591	35.217315877327195	0.9797953344228287	0.12496774008545293	33.73082644688486	1.027237297397169	0.2826685401313337	29.433840953669648	1.5031578904121516	0.2773205631864193	30.043807598573185	1.5537447789070864	0.4290425257362429	30.507852528597663	1.0536605560956658	0.43553035299515386	30.777680244901187	1.1566676756864522	0.1284733174662346	23.883505072530657	0.8081058180794174	0.1201861038625871	23.55958626808618	0.8643553599789131	0.04299171278639635	33.50610793751827	1.6734698799606713	0.03851116909930319	34.465125106216455	1.808964899824085	0.27496917385943276	18.523747612140138	0.4465463982111425	0.2945473575545551	17.455621084722807	0.42767502850297934	0.12545522323860867	44.51455880801729	0.31898420695984686	4.724744071344593	59.78761317151769	0.27929664758687
CONTROL	12414.4	0.34912682046655497	31.79724710406611	0.814009008057801	0.35341216651630364	32.89149134064236	0.7972950909674503	0.14354298234308546	34.86055655505096	0.8351452414444802	0.14313216909395543	34.09767087150156	0.7770910506737763	0.26424958113158914	27.771094995527072	0.2049473461442478	0.26211496326846245	28.446341399736337	0.1945148333005179	0.3455744941358423	29.972844416734425	0.3787056327658098	0.35903466941616186	30.733646760653745	0.3702840503992928	0.14799748678953473	23.63679509542912	0.3193205057704739	0.14300328650599303	24.03994758959218	0.3103192705007555	0.04464170640546462	28.070474244364313	0.43610102390410566	0.04671993813635778	29.04156530973766	0.42052345609219643	0.3074010826137389	17.8022387270953	0.31906472664934304	0.3023263307127207	17.53289399532216	0.30733496003543515	0.11552712978476609	42.79155003742107	1.8092777679999514	5.1476994458048715	58.21169036479875	1.6096852462380067
CONTROL	15399.7	0.28126521945232696	32.55706220743229	0.6809334650349864	0.26509607330012924	31.262098235738694	0.5501367419806371	0.10614492490113443	35.14312846475003	0.4530361646672658	0.10739819606875459	35.33402485004678	0.3886335894793118	0.20862094716130833	28.6497647869085	0.06294312504557986	0.21440028052494528	31.97775713083943	0.04704858515941701	0.31307103385130874	30.20609529581425	0.2343066800416942	0.30108378734650676	32.415494527380666	0.17871801850072289	0.11873607927427157	24.2255879937764	0.2104479369999398	0.12210627479756099	25.236991477145192	0.1606247590344273	0.034916264602557194	30.65649110521911	0.1481768347533391	0.030500594167418845	33.26636130806631	0.11927996601793367	0.28534322097183706	18.225368258085837	0.2702911071303642	0.2808756014727559	17.475351238220988	0.22365849330062038	0.12709338493607017	43.92163209859861	1.6680878649329238	4.776586556880978	60.85411752525929	1.7720520520572667
CONTROL	17688.4	0.257982632685828	34.89928318256543	0.9040764218821862	0.26240360914497635	33.28366308338131	0.6491137539926695	0.10069310960855701	38.94824887895263	0.7117010745466262	0.11248614911467401	37.98834418218904	0.5573684000401982	0.23376337034440647	29.840679061653166	0.14075363649563555	0.23843309739716423	31.322525033510694	0.09901660777853138	0.27845932927794487	33.731012255252466	0.3774947450827939	0.27998575337509324	34.91074554949856	0.2772497343126955	0.11613826010266616	27.751886265074923	0.34902458737573927	0.10684968680038895	28.37973510172731	0.2521993489362424	0.029861378078288595	31.648973968630184	0.29555434338947706	0.03247325931118699	32.40649589786831	0.2560325310683197	0.2678817756269645	19.599911101792088	0.3917099704410171	0.2516055720132968	18.99896182028946	0.3127290815301974	0.1109031907917053	44.699059381899076	1.9387453252516176	4.13694285520454	61.240661250528696	1.9115138933652616
CONTROL	12865.8	0.277464285159104	32.41541652540676	0.10240887180341307	0.3171819863514123	31.6138501929128	0.14545403043898142	0.1210029691119091	34.087859750461426	0.1602172839770425	0.1495670692844596	34.42852545879088	0.20946393759181148	0.23507282873975968	28.507017907909137	0.40001777679577244	0.23608325949416284	30.010348940527862	0.477539367852136	0.3405617994994482	30.661976561779387	0.3000199271522521	0.3591614979247307	32.13203267905246	0.38119022527521695	0.12582194655598564	24.495386783319276	0.19462487928704364	0.11359573442770757	25.47233547330163	0.25035656446271193	0.03501531191220134	27.90076545724112	0.2653543944346025	0.04098462590744454	29.27325889589518	0.3162099284649532	0.3105286884608808	17.764527661539482	0.044075201986045975	0.3067590044925306	17.688362438391582	0.06026914011477258	0.14154580360335153	46.435184835221456	0.0006187958436967289	5.47867213853783	60.12944120758888	0.02797158106698394
CONTROL	14424.0	0.30472129783693847	32.20747649105464	1.2457982453660303	0.2963602329450915	31.241450956953255	0.6227644588994723	0.10805601774819744	35.87078376293362	1.555542637438355	0.12817526344980587	36.59419642438976	0.894680180911091	0.2283901830282862	30.891691890901097	0.6013571750826936	0.22549916805324458	30.46230105183093	0.3893470109165048	0.330691902384914	31.86374388945887	0.853197292739241	0.33305601774819743	32.451284023244256	0.47716661436492747	0.14623544093178037	26.06792092498016	0.7803358197941017	0.1533277870216306	26.189221289908126	0.43305456656253105	0.0312534664448142	31.622840295922362	1.0317000205501394	0.042297559622850804	33.12153699610793	0.8043795979683175	0.26346367165834716	18.479408310706344	0.5944034753930135	0.25634359400998336	17.89510792634097	0.42955805428204086	0.23327093732667775	43.40524713788657	1.145421641097704	4.430019412090959	60.850217098427	1.2131529086399377
CONTROL	12294.9	0.3143986531000659	30.41157632651558	0.5388418449446122	0.30035217854557583	30.10266547434275	0.4641361756118222	0.12916737834386616	34.314476184996465	0.33777854527529705	0.1419450341198383	34.16856749002375	0.2889535197208172	0.27832678590309806	30.172488958278162	0.050890254202691665	0.2717956225752141	30.482482835274247	0.0290882613217468	0.34755874386940927	30.854293871778875	0.18917452068697815	0.33679818461313227	31.594860142758826	0.13916462667973517	0.16386469186410627	24.78717576017814	0.15250030121826696	0.16521484517970866	25.092689205551693	0.11904214751707809	0.03897551017088386	32.763772264313225	0.08746428556961983	0.04160261571871264	32.8515157952489	0.07480766618688905	0.3056470569097756	16.640196061668913	0.17753174758388157	0.29787147516449913	16.530613730169424	0.1648044873724318	0.1570407242027182	42.555099631809796	1.3803297247672828	5.714694710815054	59.886349613874515	1.746699080767685
CONTROL	17647.9	0.27514321817326703	31.191268285017205	0.3604518302550108	0.2843057814244187	31.35980653672717	1.2680691720536026	0.11825769638313906	36.97128219313061	0.7881433678101897	0.11834835872823395	36.90871673073532	1.5642193184585897	0.1979272321352682	29.76738293859368	1.3563855309505284	0.21656401044883525	30.97467581115406	1.9829743596304255	0.3174258693668935	32.192812186644	0.8850696140914498	0.30592875072954856	32.22957383641441	1.9025246993933236	0.13092775911014906	24.95918129939887	0.7732294013932343	0.11072705534369527	25.17372208435309	1.854913412414026	0.035703964777678926	32.28830713368633	1.4433422368791868	0.033550734081675436	32.99408437113907	1.7852102389864737	0.26331744853495315	19.07308577225486	0.6001512035816123	0.2565121062562684	18.69708895356625	1.3053208943755576	0.11460287059650155	44.25189248152333	0.4062531487034112	4.4817797018342125	58.686660540701155	0.15213303393663735
CONTROL	12912.9	0.3293837945000736	30.840192727077845	0.0006308544523216941	0.32446623144297565	30.796584057961805	1.2223534543072172	0.10992108666527273	32.82854510714926	0.10871221349041715	0.11574472039588318	33.33416188275108	1.0811857128416391	0.25620116317790737	27.890437828828087	0.7137634376792508	0.25026911073422703	29.10382380865476	1.3869471031083807	0.3381657102587335	28.83756302987382	0.26061135418124926	0.3387078038240829	30.86366360331565	1.5024794365835432	0.15412494482261924	22.321807427112557	0.19266498754708572	0.14256286349309608	24.05393391833874	1.4114427944049646	0.03695529276924626	29.643135988049313	0.5403314949507103	0.03784587505517738	30.246365464846935	0.9476326321669362	0.2676238490191979	17.019371422322155	0.058392421367140845	0.26787166322050043	17.32086879279724	0.8119972847521256	0.0997374718304951	38.94536554878359	0.39793752348652955	4.400831726413122	53.74705833611266	0.2293948553639381
CONTROL	15029.2	0.293009607963165	33.66822153564565	0.7210431689024384	0.27753306895909297	33.018825308583416	0.9360449203831155	0.12149681952465866	37.511468933108176	0.61615021944466	0.13411226146434937	36.929218129024015	0.7588924638572708	0.28129907114151115	32.85844840316553	0.11112430789364547	0.27005429430708217	32.743032469924984	0.1949784024287643	0.33059643893221197	33.361359625475735	0.2588949289460113	0.34015117238442494	34.399013653882264	0.39945582198709717	0.1457496074308679	27.051199692122626	0.25491647158116504	0.1714262901551646	27.08534166495684	0.3512060365356422	0.030354243738855025	32.69100035685903	0.3057457239771204	0.030480664306816063	32.46912411556028	0.34426145715660017	0.2958640513134432	19.393162659124624	0.33082504608617	0.27832486093737524	19.32376914474131	0.3753532294991335	0.2034306549916163	42.392518659133415	1.935420652791273	4.9401431879275	61.442723023564966	1.645577222401355
CONTROL	17969.9	0.24984001023934468	30.635584646696035	0.5810067786130348	0.2620437509390703	31.965330019780364	0.5076173856058733	0.10687872497899263	33.36248516262114	0.85443994353924	0.11306128581683815	36.36318781955375	0.7368202851456089	0.2093500798557588	29.562433702735373	0.32846680839638187	0.23040194992737856	31.103666217876597	0.3055712094271883	0.3087997150791045	29.539657132797796	0.43461671207692976	0.3099405116333424	32.66733421722125	0.39601193723138217	0.13401298838613457	22.93215862264997	0.301110523645297	0.1278972058831713	25.499534545497028	0.29941749444540466	0.04110206512000623	32.33635743715134	0.5946659004313928	0.03630515473096678	34.31376747897146	0.5850841758592266	0.26554404865914666	18.40396359633323	0.10611311964676551	0.2738134324620615	19.495047555060832	0.21526090108653162	0.07752408193701689	46.019642180548715	0.9867091288392174	4.16456407659475	59.95539588937896	0.975738149184019
CONTROL	15171.7	0.24289301792152493	32.44309524031971	0.8456246324114268	0.24467264709953399	31.986788699510853	0.9022221540547392	0.1140149093377802	34.210991046270685	0.6090411206284789	0.10511676344773492	34.05726676517588	0.6586273395467626	0.1938411648002531	30.686915623326925	0.09167535985159492	0.20209337121087287	28.723839948936124	0.09854424266139583	0.32383318942504796	31.677060035325574	0.28246589957925894	0.320267339849852	30.69277966385858	0.31959665968316686	0.13330081665205612	24.987557731597306	0.2615246982141616	0.12082363874845929	24.497219636381182	0.29661028284106195	0.028006090286520294	30.28036760514572	0.2280753946374935	0.03178285887540618	28.640136437339763	0.23128567290051838	0.2584285215236262	17.924579557174358	0.41295956501176134	0.25175820771568114	17.647867722359667	0.4275888022667166	0.13475747609035243	43.775159135006106	1.9127572437842764	4.78076286770764	60.41293552365351	1.8393927230748481
CONTROL	13500.8	0.2718431500355535	33.129988071783025	0.2898973331978739	0.28579047167575256	33.31999206642091	0.15853121911394918	0.10887502962787392	36.916983969044836	0.36450717130328847	0.13112556292960417	36.682377748498986	0.24835567231603994	0.28986430433752075	30.071223572189766	0.9954463156458899	0.294441810855653	31.04762748706801	0.8477764584287409	0.41919738089594694	32.57937307792807	0.6951905135402068	0.3734815714624319	33.55241634820599	0.5374368430781111	0.1740415382792131	25.80404706731225	0.5133518294984142	0.13868807774354114	26.410737512986625	0.40216016381775843	0.02844275894761792	31.277898049136393	0.5796475493145494	0.03194625503673856	31.5109571064202	0.524611220933892	0.2692877459113534	18.515829557890164	0.15484370664866498	0.27828721260962314	17.506226863941805	0.08843844677035906	0.1225927352453188	42.20664635530559	0.027751822339181054	5.036138599194122	60.48233826873472	0.1428406892894869
CONTROL	13275.8	0.24746531282483922	30.139570182666883	0.4997129714836367	0.2787477967429458	30.634315812043237	1.016449989913991	0.11882523087120928	34.82960474524333	0.2129549322608255	0.14101598397083415	34.809143830432085	0.6005458007938358	0.22131999578179845	28.749383780000198	0.02673672885871159	0.2510959791500324	29.59955702645892	0.3075065112387205	0.31396977959896955	30.986624768501528	0.11176190884614923	0.30227180282920807	32.39410297448373	0.5476252193621874	0.12549902830714532	24.71562908612688	0.12106253979319981	0.1163244399584206	25.473349045958276	0.5437470610674257	0.0402461621898492	30.433837833238663	0.01719684273796429	0.038890311694963764	29.336724973425977	0.1659594862014674	0.29310474698323263	17.72113437983855	0.2624674090833916	0.2920803266093192	17.20726612768462	0.5497465252624807	0.11436598924358608	40.10536298309447	1.216717028142631	5.365733138492596	57.40516561362209	1.232382325046288
CONTROL	14210.9	0.26153164120499056	30.903218497680022	0.16392585569375362	0.27950376119739073	29.413087911007462	0.12382994453913587	0.12506597048744275	35.501900323727874	0.24157645835345365	0.12909808667994285	34.15942319145783	0.204387587377452	0.22653737623936557	29.292450932889373	0.6484811482297272	0.24170179228620287	29.546550652968186	0.633930295584445	0.33306124172290286	31.541991175755257	0.4639572137020934	0.33859924424209586	31.881130489501462	0.4303015488426333	0.13899190058335503	24.864936341045556	0.31112034277850786	0.12881661260018717	24.665384714347244	0.28530927261193506	0.032770619735555104	30.854702075396034	0.39251857830331816	0.033382825859023704	31.047816468694055	0.4050091227335265	0.27340984737068025	17.86732618015477	0.07325722948660374	0.2768719785516751	16.989347411621612	0.056429942973742375	0.07066406772266359	42.83066201259703	0.01131128292033945	5.01860543667185	61.53543841118002	0.08774891415170605
CONTROL	15421.7	0.33513814949065274	35.65998444743985	0.5410536120101521	0.3522763378875221	34.6371703682462	0.8834569541379215	0.1427663616851579	39.15257222122027	0.28484397144816886	0.15355635241250964	38.68117496565794	0.5106932010116778	0.2648735223743167	32.490651319824565	0.021514562659130987	0.25495243715024934	33.823385871491624	0.14600072820763155	0.3547598513782527	33.857730439761625	0.13275024881227981	0.32435464313272855	34.904213610505735	0.358552500647635	0.15578697549556791	27.310240281700462	0.13880314923955084	0.16068267441332668	27.600825245611453	0.33396012721660373	0.028265366334450804	33.411948794213835	0.04578001065017134	0.034976688691908155	34.08289476099481	0.1184678333780197	0.31999714687745184	19.792087984579776	0.2570755340907547	0.2966015419830499	18.47122261464734	0.3887566857796363	0.11568115058651121	46.93455510115121	1.2801837977193	5.550801792279709	63.80089019916179	1.3304964116861584
CONTROL	13765.3	0.2580692029959391	27.150851697121	0.30502101713970375	0.27099300414811156	28.070144929941925	0.3373703046973824	0.1079961933266983	29.55111405630883	0.45179632378551726	0.11279812281606649	32.32877758166654	0.544744562748374	0.1923169128170109	26.218468220623716	0.2721125233168358	0.21129942681961164	28.921329461469114	0.32335824365500354	0.31688375843606753	26.614817626387616	0.2960818502418311	0.31368005056192017	30.257791593301587	0.3683130827639771	0.11437455050017073	20.885358117747323	0.19301340276565604	0.10246053482306962	23.776834415657714	0.24731120778898374	0.03367162357522176	28.009576831478935	0.39175807680778896	0.029182073765192187	30.293579554484147	0.4710970110652837	0.22966444610724068	16.453003637121213	0.08972451827831207	0.26101138369668664	17.030848200912505	0.09855282236139506	0.08676163977537722	42.629417197368724	0.5515903319296604	4.402940727772007	56.860429893155484	0.5461791454410259
CONTROL	12957.3	0.29608791955114105	30.111779413654347	1.483128043176129	0.2943591643320754	30.2606748826376	0.5527416036694461	0.12694002608568145	35.51613076082053	1.0769983743546312	0.1449761910274517	35.08393931162278	0.4115120375395642	0.21774598102999856	28.30406872305974	0.37076043141591797	0.2416630007794834	27.3664796905164	0.027498411571043824	0.35556790380712033	30.335836198561562	0.7483607897051514	0.37151258364011025	29.424045026671074	0.10757558721203897	0.1447600966250685	23.955906436296633	0.7414072154590108	0.1394426307949959	23.505904270108786	0.13097427870483558	0.035624705764318185	31.283766545497325	0.461890181065547	0.03084747594020359	31.293075016166977	0.24242370094257037	0.28238136031426303	17.88607630908189	0.863137392925213	0.2792788621086183	17.731119881421392	0.3992432971296185	0.18639685736997677	43.945709192308065	1.5951753291272999	4.556281015334986	59.808044417047824	1.9051361188455973
CONTROL	14975.6	0.3003619220598841	32.86647176796948	0.31780362149719243	0.3104516680466893	33.95429275164427	0.32957498669187957	0.12050936189534978	34.127426699656844	0.40325198938837925	0.12227890702208927	36.1518371747427	0.4410134817119715	0.24977296402147492	28.4652215135754	0.2045737172960097	0.2560231309596944	31.011968990185554	0.22949769386902463	0.34450706482544935	30.998407806952248	0.2659425121356448	0.35470365127273695	34.6316867490083	0.30955660354814507	0.13423168353855605	24.320784163335432	0.1753773679859234	0.15050482117577926	26.818198641806465	0.20399894138676689	0.03292021688613478	29.238667286297034	0.27657412158090244	0.041948235796896285	32.41282751818626	0.33922560303320193	0.2945457944923743	17.903036682376133	0.07061964279903998	0.28629236892011	18.537424643192097	0.08368750211901244	0.11478004220198189	45.203506540418424	0.5790588601417623	5.370455941665108	61.82501352416606	0.6680208154932274
CONTROL	14966.9	0.26406269835436863	33.03070429890714	0.42569768997554147	0.27089109969332326	31.986451808241338	0.679909118350419	0.133213958802424	36.33955441096519	0.1979434624022527	0.11661733558719575	36.08377926990584	0.3592066924391324	0.24082475328892425	29.7676690457821	0.046313188810841455	0.2521430623576025	31.550219075856422	0.16174278093776162	0.34284320734420626	31.894278682708702	0.13800658742099137	0.32718866298298244	32.55892771375377	0.3318760031182546	0.1497504493248435	25.500525963005774	0.13585213431238097	0.14558793070041226	25.814664303026163	0.29340523871094915	0.03549833298812713	30.09235633105881	0.012672743857502833	0.03300616694171806	30.904308881952787	0.07192142987129868	0.28923825241031875	18.9949774159172	0.18268407378536577	0.2877082094488505	18.21277667210063	0.2614090649200578	0.17213985528065265	42.709735485765535	1.060959237893226	4.713674842485752	59.379082498822335	1.1968883682477554
CONTROL	14853.1	0.2687923733092755	29.058003158711468	0.5284256188695108	0.2808841251994533	29.13156690996733	0.3616866459518199	0.11003090263985295	33.09781519155723	0.3293973526788352	0.11823121099299136	33.3145296354776	0.21342475389827853	0.2433902686981169	28.60077610852613	0.05894538489538437	0.2578720940409746	28.56358191429605	0.009502678965039535	0.3029737899832358	29.14089517919805	0.20275927988573683	0.32564919107795676	30.43039028167265	0.09412493713083459	0.13194551979048144	22.76168778057378	0.18089298773570917	0.11050218472911379	23.562578839957208	0.08078592948057206	0.0344507207249665	30.172656824293853	0.0822859958785791	0.03436992950966465	31.68699158917879	0.045593548506112636	0.2649278601773367	18.073685083357805	0.2022203120767353	0.27361291582228625	18.10360034573599	0.1470712398101356	0.12027118917936323	45.42173883547893	1.2219385561179146	4.053611703954056	58.82591625441086	1.565544545689876
CONTROL	16592.2	0.30685502826629374	32.19364783121136	0.5451814552425669	0.3163896288617543	30.435700884549664	0.3987340221983088	0.13224286110341002	34.721997100321026	0.3089597964726978	0.13625679536167598	34.65796921650613	0.22220937285613473	0.24481382818432756	31.465041594749454	0.05462842746141072	0.25967020648256406	31.676566954195003	0.011360448772212761	0.3247550053639662	32.27876771823558	0.1965922366998022	0.3222839647545232	32.442980975598445	0.10088958876314147	0.1479430093658466	25.350200316719175	0.1676479079096549	0.13682935355166886	25.146520686090355	0.08638553952346151	0.03986813080845216	33.42652431228043	0.07831581470352866	0.04623859403816251	33.38577787901647	0.04490561273280402	0.2895396632152457	18.66055764580367	0.19887244555969152	0.27515941225395063	17.59767212985563	0.1470735561519002	0.12487795470160677	47.007024068649336	1.2024777219720848	4.999891515290318	62.96062127201814	1.5342984102846042
CONTROL	13256.6	0.2963429536985351	31.340074137256185	0.10915910136796647	0.29721044611740566	30.19202694146615	0.12371964353332365	0.12030233996650724	33.57097442232186	0.11716009716469722	0.12120754944706787	32.334819789206406	0.12339168012579937	0.26455501410618104	30.000003657009223	0.3752793710702933	0.27504790066834633	28.22302676431128	0.36458984481178425	0.3188977565891707	31.384970395812367	0.2743245940563833	0.3372357919828614	30.300934659198543	0.2808462905100739	0.1319418252040493	24.68541292565083	0.18360209575521025	0.13028981790202615	23.520631485268858	0.18578151116666264	0.03172004888131195	30.360454643283024	0.20444307312322174	0.033553098079447216	29.848763289244634	0.21248519307015679	0.2975121826109259	17.612659769306656	0.03501416682391356	0.2999487047961016	16.90071939150738	0.034855512538757294	0.14601783262676704	43.19430055057206	0.04739681914058891	4.573661421480621	57.45193894652742	0.12067237086533877
CONTROL	13243.0	0.3086083213773314	28.442129031975078	0.13628121715560448	0.3258325152910972	28.606350282818642	0.18579494489512494	0.11277656120214453	32.48537685421434	0.30790825344744366	0.11637091293513553	33.36898217694771	0.3712101315425196	0.2636260666012233	28.798690749914435	0.8506877867401331	0.2736691082081099	29.2614551166893	0.985043938790863	0.3582949482745601	29.92393540040705	0.5187548391261751	0.3726799063656271	30.183232424283773	0.6142634225790996	0.14791210450804199	23.29711831639812	0.34029655267684955	0.1449671524579023	22.99430255045965	0.38933269221031375	0.03690251453598127	29.2850792332108	0.5901896542712604	0.047708223212263076	30.186741208038356	0.675049666949084	0.2979913916786227	17.743414032790152	0.10748379454749879	0.2891716378464094	17.617478640691115	0.12307581444260873	0.13550555010194065	43.35548882942434	0.014906526004844989	4.881711092652722	57.61571815285301	0.023574067402689636
CONTROL	12643.0	0.29390967333702445	32.02770811051583	1.241756404590289	0.31763821877718895	33.019533561987565	1.221374001276128	0.12682907537767935	34.72173958702286	1.1979741640840844	0.1354108993118722	34.1617147713654	1.192337027307801	0.3357114608874476	29.605134839617858	0.3519582457173649	0.3346832239183738	28.994938068520597	0.32205810232981447	0.3732816578343747	31.546500137793966	0.6256660595390253	0.35821403147987024	31.044043819174917	0.6127564070945468	0.1680060112315115	24.58503249244237	0.6041128337322378	0.14881752748556515	24.694417391486585	0.6002623996040051	0.03908882385509768	29.51802681760586	0.7047059647007301	0.047820928577078224	29.186755517045196	0.6589755136715408	0.29176619473226295	18.169058772597307	0.9754961830593769	0.29329273115558013	17.848970343733036	0.9460220335139873	0.11617495847504547	42.87409988291792	1.8860659192458256	5.512631495689314	58.52699460529662	1.7026752733669306
CONTROL	15313.6	0.2539180858844426	30.602379264936566	0.42567607719976486	0.2891743287012851	31.259376353556924	0.425477886913311	0.11526355657716016	33.96327797741999	0.7258406518023843	0.11602105318148574	33.897092514283976	0.7035800454914427	0.2194193396719256	28.440405585195833	0.38650510478839006	0.22756895831156618	28.60332231414309	0.3886453549474629	0.3060808692926549	30.340646069765484	0.4459163554074932	0.30909126528053493	29.631445181657625	0.4304945768920311	0.12641051091839933	24.21059301536632	0.3148319128611745	0.12260343746734928	23.212333989915617	0.29028928623296624	0.03307517500783617	28.761308374031046	0.5470566650250135	0.043445042315327545	28.604216788624495	0.5381571567231629	0.25841735450841086	18.517858564568197	0.17351947094245612	0.2658029464005851	18.052311746270785	0.16374130422415634	0.1219112422944311	45.23904475545347	0.5700772037521953	4.02151029150559	58.508195524269205	0.5705743783900139
CONTROL	13724.9	0.27790366414327244	27.46855690198112	0.2281546348957052	0.28221699247353355	28.243255359557104	0.3204407468750041	0.12413205196394875	33.794648533556604	0.06823886325076778	0.1286056729010776	33.75749367039559	0.1148928844288436	0.2533206070718184	29.971939068818752	0.17396792974986353	0.25624959016094834	29.55363197477382	0.20470121485426485	0.35791881908064904	29.688170251042777	0.16403839594614955	0.35446524200540624	29.712069238141183	0.22045117101810907	0.1488389715043461	23.062187707792276	0.12122497196339466	0.13941085180948495	23.232397336517053	0.1677027986120606	0.042207957799328226	32.86131303705363	0.03503732889523936	0.035679677083257436	32.819689522578344	0.053251919321391616	0.2956597133676748	17.78720544481731	0.04972276362227501	0.30617345117268613	17.90263120763396	0.07437347528667781	0.11563654379995482	43.09320439980843	0.4536145333376048	4.838767495573739	56.9775085528472	0.6773970488410326
CONTROL	18938.5	0.26928743036671327	33.158149234602575	0.2645292206307963	0.2690550994006917	34.35581747444166	0.2583137545469799	0.11034664836180269	36.40849766951582	0.11953177565465922	0.1285107057053093	37.602543553576865	0.10609205664210275	0.1943659740739763	29.967963693049427	0.104449196585226	0.20428228212371624	31.947414558540316	0.10416964746813373	0.34004805026797263	32.04739672277375	0.1350617946386301	0.34261425139266577	33.930280740922655	0.12457251279451398	0.14351189376138554	24.886788041527897	0.10766880229362619	0.14902447395517068	25.510304369282828	0.10478322630977133	0.035567758798215277	31.98457260503148	0.01594186452054558	0.03809171792908625	32.5529172171709	0.014355689255756587	0.2713572880639966	18.94744806665818	0.07590470393552462	0.2774295746759247	19.511374025597835	0.07909502649537214	0.1096338147160546	45.34954782865471	0.5642843564875233	4.318335665443409	61.46405508599142	0.8437886577978915
CONTROL	15715.7	0.28036931221644595	31.074197888883905	0.4042639398060184	0.29688782555024595	31.600061928949195	0.24586654116786322	0.12216445974407758	34.38062882553399	0.20950758254723412	0.11550869512652952	35.23563436328226	0.0898309784978889	0.2263978060156404	30.327869414712517	0.17208376424046046	0.24737046393097348	30.52612621445025	0.10936759189412126	0.35725421075739544	31.371144500824094	0.2306210764142882	0.3488104252435463	32.57516751216984	0.10153172918207998	0.1470376757000961	24.360862582238486	0.1768838925760131	0.14157816705587406	25.41723086889484	0.07692396596374351	0.035213194448863235	32.2725015112822	0.043631916695751505	0.03222891757923605	32.52909414538176	0.0057411174488920524	0.26178916624776494	18.453476762325295	0.13539477292776647	0.25790133433445533	18.652923667970537	0.08397755857048339	0.10327252365468925	46.690185322366005	0.659631816964132	4.562984785914722	63.11469266278177	0.9903040686186095
CONTROL	13335.0	0.27655793025871767	31.042488703886857	0.9424641191377948	0.25830521184851896	30.64900728996018	0.739629725671509	0.11241094863142108	35.13300468905352	1.4375186148628645	0.14221972253468315	35.7797553406314	1.2234992304838719	0.2080914885639295	31.07851325540619	0.7980283042963808	0.21010873640794903	31.50734249991126	0.7248192067281858	0.32833145856767904	31.717411105843773	0.9222241057109793	0.3285864266966629	32.38525085631735	0.7899500107496905	0.12947881514810647	25.07838508645991	0.8145984658879469	0.1278440194975628	25.57063970418018	0.6641997560169175	0.021919760029996252	30.759294300295526	1.31493781657138	0.027311586051743532	31.48916907296607	1.2018136549887077	0.30447694038245215	17.134467194371044	0.5779919638152815	0.29611548556430445	17.43559224262768	0.5182419871367205	0.1841394825646794	45.03047083395068	0.8817618760395567	4.760187476565429	61.431342853820524	0.9008659721615722
CONTROL	12891.5	0.28880269945312803	31.537205746421524	0.7905340362835036	0.2891827948648334	30.395631345101986	0.7561706107994635	0.12174688748400109	36.81019696093704	0.451932175956832	0.13869604002637398	34.58014200136531	0.4125156363774276	0.2565333747042625	32.80522229880554	0.11085803670059702	0.267463057053097	31.474310640919814	0.08774483845048775	0.373703603149362	33.46046783070006	0.2801736433341506	0.4003490672148315	32.19407605572617	0.261870496492811	0.1769770779195594	27.494793469356573	0.26340376875405846	0.168064228367529	25.91717724652978	0.251452035469233	0.029453515882558273	34.21966369759847	0.10906618991819594	0.037986270022883295	33.74711629203376	0.0941956978437909	0.31039056742815035	18.400191682607332	0.39517712405741745	0.2951634798122794	17.178689810568187	0.3645842041168129	0.2284218283365008	44.57503918514879	1.5763948851762355	5.7032230539502775	62.34514671334853	1.713989271498078
CONTROL	14796.7	0.2610311758702954	31.599148505416046	0.6867657321661749	0.27596018031047465	30.968395495568934	0.4290001127548311	0.11069360060013382	34.8952390751307	0.5751162156878652	0.11926983719342825	35.163442951648584	0.39284372010904567	0.21610223901275283	29.52025774430569	0.13754019716802113	0.21014145045854818	29.78274407199762	0.06812135181615786	0.34758425865226705	31.856852978766074	0.3064993401493482	0.36041144309204076	32.114219229783345	0.174106279799649	0.14007177276014246	25.30011451156665	0.26421779553494584	0.13181317455919225	25.58039539742979	0.15341454097624374	0.02812789338163239	31.020719407950345	0.2554524453404644	0.03020268032737029	32.442123130533105	0.21036058231943577	0.2699182925922672	18.665287903809613	0.23275603765506925	0.2957281015361533	18.270031158219922	0.19805608142153852	0.10798353686970742	44.90556279878373	1.7990922029040752	4.71391594071651	57.738203717284314	1.9288987629486927
CONTROL	12173.9	0.30893140242650263	29.21336857740562	0.6682204801594024	0.3049474695865746	30.679122033417165	0.7264246633169102	0.1370144325154634	35.72643192895076	0.51398093715545	0.14982873195935567	35.24673795047663	0.5268712271250783	0.2864653069271146	30.56368829139281	0.08487521625562522	0.2567377750761876	30.310218801384703	0.0934217718673589	0.36496110531547	32.38619729660829	0.24797277607525403	0.36956932453856206	32.43967187603692	0.25914609868247007	0.17014268229573104	25.81316955480509	0.23521551132152752	0.17057803990504275	25.37933720908609	0.23502124418473036	0.030212175227330603	31.525946671786354	0.205578046457623	0.03159217670590361	32.1282431559223	0.20019279506330823	0.3354389308274259	17.61017356199334	0.28725606492662725	0.3058017562161674	17.752931170861572	0.29751076006741317	0.12329656067488644	45.43287343346311	1.8139114872198185	4.933152071234362	59.99410077859357	1.8402672829033513
CONTROL	14740.7	0.3043274742719138	30.29662761821166	0.44668316749362214	0.3086488429993148	30.545532168162055	0.3386933996821092	0.11922771645851282	34.20050995701898	0.2036249149719055	0.13000061055445128	34.922726170820525	0.13066840887799158	0.26162258237397135	30.411798287639588	0.1785782660623325	0.25775573751585745	32.16805030997974	0.13032370758056988	0.3219385782222011	31.840953647871444	0.2608907144967385	0.32530341164259496	33.584194292311075	0.16644257291658526	0.13917927913871117	25.460616412141793	0.21481393278712468	0.1354481130475486	26.398416301688393	0.13544699281033235	0.03150460968610717	30.601665921168642	0.032364383649729045	0.03518150427048919	32.05750664243827	0.012677417868684593	0.28046836310351614	18.0164640112356	0.14610260427034583	0.2833108332711472	18.143297592222176	0.09835891836991661	0.12886769285040736	43.08284629219375	0.683782454171618	4.414410441837904	61.2778141079037	1.0061338159234368
CONTROL	11845.5	0.3438436537081592	30.712696862289235	1.1254011463871487	0.31031193280148583	30.224552094047077	0.27601144749467343	0.13793423662994386	34.29422137046279	0.6750018329522847	0.13020978430627667	34.10685773217078	0.046931193032949015	0.2607065974420666	28.537741017809807	0.6390729482387256	0.26204043729686377	29.021008127396904	0.17343435646946026	0.3299480815499557	29.259644319759264	0.8812699271720296	0.32999029167194294	30.25769226045442	0.0607958296420541	0.13639778818960788	23.542981590064585	0.8396895010777148	0.12913764720780044	24.013073836165695	0.045381291219287134	0.04522392469714238	29.846645423221403	0.3166615503761898	0.0407665358152885	31.995719083358747	0.0743424709313697	0.28748469883077965	16.993889531350472	0.6509651714196354	0.2819467308260521	16.899287099807964	0.08917284636519784	0.1295681904520704	39.03629693596982	0.9290329295819277	4.939208982313959	54.777614658121	1.3162934402051256
CONTROL	13895.6	0.30270013529462564	30.57454157878042	0.5446257135746204	0.3088243760614871	28.53877078641983	0.400918869183459	0.10591842021935001	33.918870852322804	0.5677523573528727	0.11855551397564697	33.354190999438984	0.463453853834946	0.22612193787961657	28.003519322023582	0.15314543327494445	0.23209505167103253	30.19992445086721	0.13856506375495026	0.35326290336509397	29.66511731680151	0.2836500174294182	0.3464693859926883	30.597805130626526	0.22186701814182497	0.15180344857364922	23.07428409135891	0.21926774770847512	0.13667635798382222	23.90506692787895	0.17578418750211655	0.03869570223667924	30.40110818731233	0.31526974768638627	0.04598577967126284	31.369119809358992	0.28969178277411445	0.29574829442413425	18.518898588828037	0.1612459143562086	0.28302484239615416	17.35176940475377	0.15220114671139995	0.07737701142807796	43.03912186345665	1.6956433741683286	4.458461671320418	58.179805125383744	1.618573738689078
CONTROL	13275.8	0.24746531282483922	30.139570182666883	0.4997129714836367	0.2787477967429458	30.634315812043237	1.016449989913991	0.11882523087120928	34.82960474524333	0.2129549322608255	0.14101598397083415	34.809143830432085	0.6005458007938358	0.22131999578179845	28.749383780000198	0.02673672885871159	0.2510959791500324	29.59955702645892	0.3075065112387205	0.31396977959896955	30.986624768501528	0.11176190884614923	0.30227180282920807	32.39410297448373	0.5476252193621874	0.12549902830714532	24.71562908612688	0.12106253979319981	0.1163244399584206	25.473349045958276	0.5437470610674257	0.0402461621898492	30.433837833238663	0.01719684273796429	0.038890311694963764	29.336724973425977	0.1659594862014674	0.29310474698323263	17.72113437983855	0.2624674090833916	0.2920803266093192	17.20726612768462	0.5497465252624807	0.11436598924358608	40.10536298309447	1.216717028142631	5.365733138492596	57.40516561362209	1.232382325046288
CONTROL	12473.6	0.27401872755259105	33.12783307588738	0.742455690239694	0.2895475243714725	33.4789781627794	0.6207849238858612	0.10343445356593124	36.652792333396775	0.7952794796676009	0.11060960749102104	36.433521890761185	0.6574842043522482	0.33085075679835807	28.679132365574812	0.19780527945614246	0.24921434068753207	31.139691875118547	0.20392249718830113	0.4214661364802463	30.462154230333486	0.3652710981816356	0.3626779758850692	31.992977354032394	0.30919234278284347	0.1609960236018471	24.581694716495488	0.32077654393186317	0.14701449461262184	25.794012940387123	0.27918673829052787	0.026768535146228834	30.459022266665336	0.4158198141484364	0.02595882503848127	31.314502895593836	0.39868885044861735	0.3029678681375064	17.59460291932487	0.21114775108935968	0.28347870702924577	17.870552478047525	0.22692245677251388	0.1660547075423294	42.99398103015039	1.4312452422520927	5.3215511159569004	58.505507121611394	1.4026187536359314
CONTROL	13481.1	0.3201964231405449	31.727153857448933	1.1204944761262463	0.30509379798384406	31.529730666452366	0.6847830053426507	0.167286052325107	35.37692341770709	0.9874731516677707	0.13705854863475533	35.682480800618755	0.6675742392240783	0.2212949981826409	30.01548817052214	0.2585239997622414	0.2313906135256025	29.842668448768297	0.15369770982826747	0.3109167649524149	31.657441153433894	0.5138472339081257	0.30185964053378433	32.51147049663359	0.30550753233983685	0.1475695603474494	25.613958122669242	0.45714094160451624	0.14693163020821742	26.141293789672343	0.28711529486925946	0.03345424334809474	29.816786454962354	0.4496919641538375	0.03875054706218335	31.02866544814752	0.36976501761831715	0.31619081528955356	18.428045165200114	0.47269175044696643	0.2979652995675427	18.38026190505833	0.38165055794779046	0.12981136554138756	45.50314269893106	1.8217740151476982	4.814087871167783	60.597711708074854	1.7936817526353335
CONTROL	14127.8	0.29969988250116797	30.27739972248309	0.40665307888182856	0.3059641274649981	29.278445204285745	0.38991473408153443	0.12781891023372358	33.87060617356122	0.34111624234429094	0.13980945370121323	33.958069202710725	0.34485616804945063	0.30778323588952283	30.741588298650107	0.05949317241057317	0.3092413539263013	31.267932223987444	0.06311312116204104	0.31534987754639787	30.694178793631618	0.1596031828391823	0.3221803819419867	31.095206573778864	0.16631410598747132	0.15578504791970443	24.215094730488467	0.13436931655315543	0.14452356347060405	24.751835350695707	0.13749715864373624	0.034308243321677825	31.542555118475768	0.1495416353257566	0.04111043474567873	32.30192239097433	0.15401263760435713	0.3054615722193123	17.92607320715625	0.1445057452418992	0.2741049561856765	17.678521568510693	0.14083998295299993	0.2491612282167075	47.15621083225448	1.803850863743211	5.72067130055635	61.5086987285059	1.6929193736350543
CONTROL	11611.5	0.34646686474615684	27.776290164674972	0.5947506805861773	0.38047625199156004	28.675065682490686	0.4162283242083864	0.12416139172372218	33.23073993896017	0.30399042323434144	0.14061060155879948	33.05845406123413	0.16484267098751415	0.26701976488825735	27.676406759312037	0.11864887230487531	0.29155578521293546	29.313282814734713	0.05537145890090789	0.3959609008310726	28.601699007748962	0.2599616616330701	0.40504672092322264	29.754449223780245	0.11915060811951783	0.14030056409593936	22.35919531876373	0.23382317003749853	0.13616673125780476	22.69613559374309	0.11143247952776825	0.03956422512164664	28.7464593638389	0.045367374778501945	0.04302631012358438	29.908090655003623	0.00302254423147319	0.30325108728415795	16.680678572876914	0.2251603804326222	0.28672436808336565	16.170385609677613	0.14651397054121107	0.136640399603841	42.90484251475058	0.9953096374640309	5.487120527063687	57.47131560760462	1.329390180330751
PARKINSON	11176.4	0.31176407429941666	28.833354919496447	0.10306576963994551	0.31613936509072693	28.662911300304586	0.10376144334877446	0.10478329336816863	32.10353055666534	0.13232350718078567	0.13761139544039225	32.86897837108299	0.13896084360978966	0.20399234100425898	25.984172212148238	0.05171218545297762	0.21516767474320891	27.26461585046435	0.05263845801349987	0.32881786621810244	28.605023380003658	0.08819074690052597	0.32012096918506855	29.017132068226463	0.08417247699949737	0.1241634157689417	23.06436966181288	0.06330032411006614	0.11372177087434236	23.5337698598675	0.06292126593148872	0.024336995812605133	27.6697325099838	0.08895683075980476	0.03434916431051143	28.298126764572864	0.09069519181868624	0.2672595826921012	16.98013544860927	0.024311825384185748	0.26522851723274044	16.79938560684284	0.026047234531681118	0.18147167245266813	38.91163129530229	0.07373733864608323	5.436142228266705	54.77373617351656	0.47055227135714284
PARKINSON	17512.8	0.25500205563930384	31.535760061955493	0.18621852410193418	0.2657370608926043	32.064068193278494	0.19486664417895372	0.10844639349504363	35.33292084544309	0.23878212883109806	0.11505298981316524	37.1181933098979	0.2701739204999214	0.21935384404549815	30.379557530282813	0.0990049275471988	0.23775752592389568	33.41776533197621	0.12106435419239181	0.3093394545703714	30.87590262586843	0.13351459619875405	0.3155977342286785	34.04987447769292	0.1700245079726187	0.11434493627518158	24.28323884524881	0.09568598265577988	0.1242234251518889	26.8002637114735	0.11932338337561377	0.033826686766250974	30.97196636506868	0.16342284443938204	0.0417408980859714	32.81202617969608	0.18067642406733886	0.2868930153944544	18.373202684705202	0.04511763379137523	0.2804919830067151	19.61387101278839	0.04855657446692396	0.08438970353113152	43.20490139196929	0.37872565584924867	3.9867753871454026	57.249583097918546	0.661648571679285
PARKINSON	18440.2	0.2624483465472175	30.71328822999937	0.1744131191468078	0.27859784601034693	33.85429864489209	0.2169950287352892	0.11158230387956745	35.16680378649137	0.22783895822739741	0.12932614613724364	37.418421744172534	0.26410966915449574	0.1945965878895023	29.634262048462663	0.06951920887415453	0.20018221060509106	31.049666763152025	0.08306702304009062	0.3061192394876411	31.04483446730675	0.11897302336950244	0.3076322382620579	33.49757024890603	0.1542863923879132	0.12567651110074726	24.62268264024236	0.09082228866420594	0.1351015715664689	26.775110625052527	0.11519018007527948	0.022873938460537303	30.445515983459764	0.1335591067503772	0.03556360560080693	31.88641617660998	0.14604632447741783	0.2771119619093068	18.16883894730884	0.04317848818463588	0.2647205561761803	19.751873719181123	0.051651156472762194	0.0751130681879806	46.18287844570248	0.38520336636673846	4.448129629830478	60.646383919664586	0.843822853621472
PARKINSON	16437.4	0.25519851071337313	32.41911349095563	0.35100284050139785	0.2808473359533746	32.6111303315821	0.9810396066291718	0.11259079903147699	37.665839738400656	0.7629858877310972	0.11926460389112632	37.96825602531285	1.402863258205524	0.17724822660518086	31.921902866508166	1.3329902456726515	0.19417304439874916	32.82567304859276	1.9964536290524677	0.2981128402302067	34.91451777559603	0.92924175735515	0.3364522369717838	34.43372362060295	1.779425455079389	0.12825020988720842	27.85417130472611	0.8145000556814798	0.12676579021013054	27.310552706130355	1.6815251603913333	0.03063744874493533	34.05684793408684	1.3846325672878013	0.03571732755788628	33.6023853769861	1.7365564721287667	0.27907089929064205	18.929489579191138	0.46174375521930733	0.28145570467348846	18.79728976192501	0.9489616064342694	0.12071860513219851	41.94389639022119	0.2743286478610987	4.857623468431746	58.23495492283736	0.1051067313697861
PARKINSON	16385.8	0.19301468344542225	27.88142427797956	0.4563559358565277	0.25617913071073733	32.8044930297491	0.8559690850750052	0.10011107178166462	34.939714589750295	0.24428494747040186	0.11287822382794858	35.518587765437616	0.4916476713294391	0.18249337841301616	29.629745512395335	0.003638649162254537	0.18162067155707992	29.586943800963546	0.14707315515212172	0.2973428212232543	32.15771721878466	0.11166113509532893	0.2857962382062518	33.04706095380402	0.4346037867230861	0.16441064824421145	25.862407284455553	0.09820537129466167	0.20420119859878677	26.57156742241898	0.36457943391787284	0.015434095375263948	32.245560106467686	0.07247932218309494	0.018638089077127756	32.70474029733834	0.12659888805416397	0.21262922774597517	17.386203459533995	0.22044361637183651	0.20905296049018054	18.258370716708626	0.3605018543264219	0.1164972109997681	43.49949240698208	1.3020010234724646	4.611376923921933	56.80573403189844	1.2536803444740072
PARKINSON	16379.4	0.24748159273233453	33.597683988906795	0.19758008015036832	0.2623539323784754	35.21799147434362	0.21852527114937026	0.0868713139675446	38.16661091465665	0.243435960168498	0.10775119967764388	38.693306972578505	0.2469436203416604	0.2595027900899911	31.66234675227822	0.06251499192893761	0.23182167844976007	33.99876240461611	0.07410801424029723	0.27604796268483583	34.029531985983	0.13275964293836395	0.2975078452202156	34.82521905927494	0.13393479789504625	0.13584136171044117	28.047955947983112	0.107859766570507	0.14212364311269035	28.535957810752407	0.10708706277251356	0.0147258141323858	33.02997073549139	0.12517267501542118	0.025904489785950648	32.23758907006476	0.12423523783314194	0.29026704274881865	18.892233993862963	0.04966541387394008	0.2855904367681356	19.501872165516588	0.05619372348141305	0.11578568201521423	49.24072764077752	0.2631314242842333	4.696130505390919	62.17753096753308	0.9827205523578123
PARKINSON	14065.0	0.26735869178812655	27.272763337336006	0.34034987095184266	0.2864486313544259	28.10355780447922	0.3798095963121946	0.11756132243156772	31.913260118493717	0.43226093356354345	0.14356203341628154	32.65801146700574	0.49060272765864765	0.2176892996800569	28.461934778233424	0.13947620341620515	0.24578741557056524	30.908655142836395	0.17710510888001563	0.3083825097760398	29.76908882164482	0.22902013648983943	0.308460718094561	30.917611579622932	0.2820467078293366	0.1529328119445432	23.34729217581079	0.1785657780596368	0.13615357269818698	24.25276586199582	0.20795262291273842	0.03160327052968361	30.353493643097927	0.29714571168628456	0.039367223604692504	30.96122040112119	0.30226769809950516	0.23911126910771419	16.966876319919642	0.10515530477247925	0.2402559544969783	16.58865004209258	0.08737794650060848	0.1491290437255599	41.28154308294413	1.145871774007376	4.716793458940632	57.89308395068839	1.1720054715520116
PARKINSON	15044.1	0.293291057623919	31.881384411552787	0.17175839928110437	0.3069376034458692	33.59580714021763	0.348616619126923	0.12190825639287162	36.56637071338871	0.2704712661638913	0.12800366921251521	36.848485255250395	0.41158738006067364	0.24345092095904705	30.34733538817933	0.887579189046531	0.23747515637359495	31.569861605217795	1.0510300829010661	0.31167035582055425	33.19420376430336	0.5725166099394479	0.319374372677661	33.136914912891854	0.7813214117025673	0.13881189303447863	26.15185641799743	0.4256996787521673	0.13625939737172713	26.49060778869168	0.6102282540535624	0.023577349259842728	32.48147545188792	0.5683521589965117	0.03156054533006295	33.523821749493166	0.6563913812912086	0.2847561502515936	18.215628004074407	0.09800428287645335	0.2788136212867503	18.240530211409315	0.1782384690614941	0.13869224480028716	39.58004283900876	0.03239357798145015	4.578286504343895	56.79657244909213	0.09221712413850958
PARKINSON	12163.0	0.28451862205048095	28.51775460145069	0.25870279143727715	0.2934308969826523	28.76959777862013	0.2248207491205253	0.10317355915481378	33.11070175185195	0.18714066525479767	0.14046699005179644	33.64767000837886	0.15254165693137733	0.2491737235879306	29.657653944182382	0.027982020459283774	0.2607415933569021	31.092736097397896	0.014573192040282623	0.33637260544273617	30.034977996523725	0.10661340026616173	0.36458110663487625	31.83254231538424	0.0786882962628912	0.11381238181369728	23.62840099125354	0.09160168781090738	0.11969908739620161	24.936016625488907	0.07016789805318746	0.03795938502014306	30.009203374505496	0.03900279445338273	0.04119049576584724	31.351260481864944	0.031943808766024095	0.2387897722601332	16.351507219968862	0.08168262883300159	0.24824467647784265	16.654057121890855	0.07239137687769648	0.09735262681904135	40.14815213049352	0.7263835558419258	4.779141659130149	55.51704908945276	1.3133720820222252
PARKINSON	14564.3	0.2754543644390737	30.68721309327493	1.0239827641267027	0.2910816173794827	31.78653004203224	1.5541693990319476	0.11106609998420797	36.96765409435671	1.1921956540961953	0.13513179486827379	38.14970678542382	1.6271046698888405	0.22121900812260117	30.19801637546041	0.44433899608983995	0.2406638149447622	32.438204841954004	0.718008695823646	0.31358870663196997	31.843945790588	0.6380331276035505	0.3285705457866152	34.22222000707646	1.062380784101915	0.13989687111635987	25.88228758895496	0.6581686732258424	0.14061781204726626	27.419821424465226	1.057001706852874	0.020055890087405506	30.541137480361318	0.9705769886042684	0.03080820911406659	31.756273165760366	1.1354891130031475	0.26829301785873677	17.525631483301346	0.9531545739811855	0.28331605363800527	18.29748744544121	1.5296195573888438	0.17569673791394028	42.918194885317966	1.6222123138833973	4.608144572688011	58.17922317093132	1.336293633990265
PARKINSON	18440.2	0.2624483465472175	30.71328822999937	0.1744131191468078	0.27859784601034693	33.85429864489209	0.2169950287352892	0.11158230387956745	35.16680378649137	0.22783895822739741	0.12932614613724364	37.418421744172534	0.26410966915449574	0.1945965878895023	29.634262048462663	0.06951920887415453	0.20018221060509106	31.049666763152025	0.08306702304009062	0.3061192394876411	31.04483446730675	0.11897302336950244	0.3076322382620579	33.49757024890603	0.1542863923879132	0.12567651110074726	24.62268264024236	0.09082228866420594	0.1351015715664689	26.775110625052527	0.11519018007527948	0.022873938460537303	30.445515983459764	0.1335591067503772	0.03556360560080693	31.88641617660998	0.14604632447741783	0.2771119619093068	18.16883894730884	0.04317848818463588	0.2647205561761803	19.751873719181123	0.051651156472762194	0.0751130681879806	46.18287844570248	0.38520336636673846	4.448129629830478	60.646383919664586	0.843822853621472
PARKINSON	17310.1	0.25248265463515523	30.650458827114523	0.2076125480661073	0.26384596276162475	30.225831014656137	0.20130456833166843	0.09715715102743486	34.23348937322887	0.22392883549781162	0.09964702688026067	33.488736419605345	0.2099786103366036	0.1964633364336428	29.677603346789766	0.04407829851882583	0.20445289166440403	30.199114893160175	0.045294581575558546	0.31602359316237344	30.394999584953403	0.10929633813175021	0.3153130253435856	31.67617336965747	0.11621783228653548	0.1261806690891445	24.189924137033856	0.0886096017888024	0.12842791202823786	24.790420333831033	0.09026955758709543	0.011773473290160081	29.828958298837662	0.10133251045847536	0.02772369888100011	30.47694197425929	0.09718367672636075	0.2549667535138445	17.889340988094727	0.061118664983749404	0.23642266653572194	17.25060869378512	0.05638495630959739	0.11480003004026552	46.04068638009596	0.17419432647838995	4.411857817112553	61.448712734587055	1.2272550003951321
PARKINSON	15876.3	0.21518237876583338	26.612063107457182	0.287539167205614	0.222003867399835	29.59455279758825	0.357657111523902	0.06883845732317985	29.77547811537776	0.45798671753341536	0.07130124777183601	33.450071766186944	0.5987930890632781	0.17774292498881983	26.22974104597223	0.2610317382391425	0.18398493351725528	28.37559588396638	0.31384003178718844	0.20679881332552294	27.813984491541387	0.3095565214652868	0.2035171922929146	31.123965515562965	0.37819273749107607	0.10504336652746547	23.455832205140588	0.2435902547551353	0.1339795796249756	26.274042807024067	0.30472589907233627	0.007451358313964841	25.490767126044634	0.2955978837125083	0.015916806812670457	27.999129321811836	0.38953571284294175	0.1896096697593268	15.874311048280038	0.0781407521766544	0.19723739158368134	17.71031425517036	0.11368827519525526	0.11261440008062333	44.0264441605362	0.646620961663152	4.286628496564061	53.82763484890624	0.6040315908120651
PARKINSON	14865.9	0.27356567715375457	31.540765211270603	0.5171175364738315	0.2847523526998029	33.53951014866595	0.6505430037385967	0.12376647226202249	36.06326976116687	0.5871590511098773	0.12724423008361418	36.932885877785445	0.6958324987586187	0.2179013715953962	30.68442323695815	0.17126548332950187	0.2320007534020813	32.82121347451891	0.21539493062070247	0.3380420963412912	32.95799070850465	0.2944974795794286	0.3658641589140247	33.339997168799435	0.35366880687840996	0.15151453998748815	26.419694061434086	0.2510193846106269	0.12998876623682387	27.072640212307586	0.2986457417659786	0.030754949246261577	31.197150654388782	0.33355588626828303	0.04551355787406077	32.08799592384092	0.3670566389429243	0.29519907977317217	18.093201483425354	0.1821173327626695	0.3086190543458519	18.93660693216735	0.19562893432715978	0.12953807034891934	44.087296380083735	1.5751165611858688	5.366200499128879	59.43726849168276	1.335589075550705
PARKINSON	16480.9	0.307392193387497	31.338341358405437	0.5523005535440116	0.30738005812789343	35.274569589854124	0.9112990195206039	0.11654096560260664	34.5745065567771	0.6985360829042517	0.13576928444441747	38.584851008107265	1.0341880897633873	0.21436936089655295	28.65207490452333	0.22332252416165876	0.22972653192483417	32.68379473773064	0.3323249894991771	0.3592097518946174	31.021090111434447	0.3326180132386851	0.37029531154245215	35.53949623314995	0.5374463414412467	0.1354537676947254	24.345748252850647	0.2815795796109616	0.14613279614584154	28.015590957347204	0.45081612397571014	0.03244361655006705	29.22644405155575	0.47668592758586514	0.03686691867555777	30.912914222475514	0.5360235949413115	0.26928141060257627	17.76054324272865	0.242086059769843	0.2757252334520566	19.834325741541072	0.3023625083478183	0.08438859528302459	41.977744331004345	1.4131382825745642	4.757749880164311	56.23939191425328	1.2047434789571605
PARKINSON	14558.8	0.32191526774184687	31.28428836252746	0.3063188729361438	0.33721185812017473	32.09213417578379	0.3330634463847437	0.12468747424238262	34.53788212960818	0.32882333475522885	0.14453801137456385	35.88581282181244	0.36121930736923147	0.20667225320768196	30.14289312134206	0.09363486981253089	0.2513393961040745	32.98354850324574	0.11237429234603424	0.2527818226776932	30.653151584501018	0.16481522275602845	0.31904415199054864	33.514926582301584	0.19752126972976303	0.12136302442508999	24.585372660033816	0.12930417439248332	0.1281836415089156	26.46278053403672	0.1530756235255183	0.04437865758166882	32.265312084398126	0.19064896439731316	0.054290188751820206	33.24247722199659	0.1991888968153267	0.2687103332692255	17.067255600217365	0.08152803814176857	0.2890073357694316	18.14782088082348	0.0931837107829292	0.156475808445751	41.95343390721187	0.8903517835128458	4.68684232216941	58.88356480174438	1.2461917589225944
PARKINSON	11734.1	0.3306516903725041	29.9180929020439	0.19834166620107996	0.35860440937097854	29.934171242001284	0.4450000516636671	0.12722748229519093	34.55186901486741	0.1332761697038295	0.14535413879206754	33.999142354820314	0.3098764474560649	0.28524556634083564	29.30055532223418	0.6251730918986602	0.28891862179459865	28.61112205551327	0.7662553713512434	0.3651409140879999	31.432105484558992	0.4180990862735554	0.3654562343937754	30.385457117851484	0.6614971117336432	0.19028302127985958	24.91668705088713	0.3192107897238303	0.17386079886825576	23.953841248306286	0.5408049001046706	0.040931984557827185	30.4950881644399	0.310794851678877	0.05697070930024459	30.187095436622524	0.3894133763423444	0.3037471983364723	17.47049115719112	0.05204354198828176	0.3219846430488917	16.70761203422376	0.1486463475166866	0.10808668751757697	44.47962318888131	0.20286300556359427	5.169565624973368	58.40469404997489	0.3153861549672592
PARKINSON	14605.6	0.3073273265049022	30.216966962385737	0.4826527807454899	0.3100249219477461	29.537539381648173	0.5003544230273211	0.14059675740811742	36.52460368640125	0.5795942489785287	0.14890179109382704	35.56844970581103	0.5994717552004452	0.2621460261817385	27.380840167987866	0.12550312880297276	0.24212630771758778	28.030021023810768	0.1471986937169163	0.2769485676726735	30.34265796326146	0.25669504040141466	0.27249137317193406	30.812489907203833	0.2946860522657061	0.1179889905241825	24.17632175267051	0.214043917419259	0.11642109875664129	24.211296102518293	0.23183395445081956	0.04071725913348305	30.644033716670602	0.2984846524444881	0.0446404118968067	30.043741686203898	0.29438599272919386	0.26966369063920687	18.295988124995297	0.18767128798398558	0.2742646656077121	17.729370970848542	0.1700546103818915	0.06913101823957934	38.769863357251765	1.6709421844250922	4.81483814427343	53.82774482222832	1.3882053824560796
PARKINSON	13384.9	0.2992327174652033	29.282266463774395	0.057210548873294576	0.30552338829576614	31.169511794336177	0.3826573008829167	0.11096085887828823	33.501886349384954	0.09060219230027944	0.15086403335101495	35.5427652097981	0.36827953601703434	0.26497022764458456	29.085802857356285	0.5035760986309121	0.2724039776165679	30.94638639651088	0.8589856976696582	0.32486608043392184	31.355957061928958	0.2716664129899975	0.3348997751197245	33.07567383763653	0.7268655723901256	0.141323431628178	24.83295088214707	0.18932723195893708	0.14727790271126417	26.113498689763958	0.5579463796679589	0.034105596605129664	30.029790819230286	0.31253353088505276	0.041046253614147286	31.05609740660143	0.43964217373994086	0.29158230543373503	17.30119898661673	0.01797430836602576	0.30124244484456364	17.990347521699913	0.15720180615982937	0.12057617165611996	39.57535228250622	0.0774586563457127	4.989555394511726	56.21588570193216	0.10099053563793936
PARKINSON	11973.8	0.3111125958342381	29.999784408700464	0.12077507093847051	0.34790960263241416	29.95340878775381	0.11855059082965147	0.10723412784579667	35.85149543445206	0.1716464687174405	0.13475254305233092	34.986971950358146	0.16809668613139495	0.26545457582388216	29.952267014641585	0.06594189206628709	0.28546493176769283	31.863855846051898	0.08166712062418835	0.36255825218393495	31.314557315428825	0.10047431754133362	0.3715445389099534	32.293582633290946	0.11613153203771809	0.15313434331624046	25.33184272455943	0.07517278203678313	0.15028645876831082	25.851694753520217	0.08086829113698035	0.024319764819856687	32.805033501761585	0.11956501547691878	0.04224222886635822	33.23883067498123	0.12366342250043894	0.281163874459236	17.24098282745785	0.032595040693699784	0.2880038083148207	16.62903404049633	0.02793727859722417	0.1578780337069268	38.01483895400995	0.07479088162024095	5.8524695585361375	54.111199291810905	0.4719008102405219
PARKINSON	16208.2	0.3128539874878148	33.32103757195153	0.11220640959902517	0.3118853419873891	32.97470383155465	0.5260843823578705	0.14120013326587774	36.778921723099444	0.15054327585582306	0.14709221258375388	37.65469465835982	0.49528168058968836	0.2525511777988919	28.331128750837976	0.8165697332120195	0.30391406818770744	31.188018624612226	1.1231020695073686	0.35248207697338385	31.44367066098232	0.4357538988545532	0.343110277513851	33.87978777732079	0.9241172748083759	0.1336669093421848	24.891424060624086	0.3343490178831663	0.13871373749089969	26.555498384236326	0.7831261563571625	0.0389740995298676	32.13334785104553	0.4728748056237724	0.04207129724460458	33.58048718376811	0.622397135952444	0.27676731530953463	18.132702197285695	0.03807675384049691	0.2890635604200343	18.48678374341949	0.264539559863321	0.09055292999839587	43.05697698188418	0.11033263655075776	4.914604953048457	59.72125194353195	0.13457206267445898
PARKINSON	13780.3	0.26204073931627037	29.07732478734708	0.22868788360166448	0.2541381537412103	29.716809319546716	0.24548939034753303	0.11181178929341161	33.682275997233695	0.2509433946000422	0.13380695630719217	33.72800790691721	0.26600427694550355	0.261053823211396	28.840869840665622	0.05886393511736043	0.2677372771274936	29.39330630431814	0.07173184430414614	0.3615741311872746	30.879135500584066	0.12908708142963932	0.35725637322844933	31.500290080886394	0.15201387535133448	0.13110019375485293	24.581318346541003	0.10803864975614685	0.14691987837710355	24.420945537959224	0.11399463408852795	0.02190082944493226	30.917547867954855	0.13427428745386227	0.029556685993773722	30.99405999377089	0.1377042831829186	0.24291198304826458	17.408900104402022	0.07945386425939927	0.2661625654013338	16.899369183886044	0.07286646111650019	0.10122421137420812	40.057388839323416	0.13544570149627677	4.424373925095971	54.66392261588711	1.1384298905805381
PARKINSON	11375.6	0.22150040437427473	29.55126252820877	0.03764414437381847	0.26003903090825975	27.400003830278376	0.7538826795324253	0.07786842012728998	34.01503762891407	0.2136999348217432	0.12086395442877738	31.833719048120408	0.9476446655358479	0.3128362460002109	29.859622866783983	0.618007028755468	0.32869475016702415	31.100925565531462	1.734284871779284	0.35464502971271844	31.63716726787807	0.33814756636634713	0.33296705228735185	31.89646475022342	1.5119120414628364	0.200991596047681	25.564127970432768	0.2516621520264034	0.15661591476493547	25.512971546606998	1.2791600173281812	0.02850838637082879	33.70283105798896	0.6552728956775888	0.03156756566686592	32.89995539877199	1.0544814459865495	0.23684904532508178	17.900619015768626	0.09795294244280728	0.26014451984950243	16.130312987724555	0.43700706751233076	0.2519339639227821	38.10860008026997	0.14598071096108078	5.334883434719926	55.96441161681476	0.05305883546259815
PARKINSON	16112.6	0.2900276802005884	31.385605750630194	0.20602029612469652	0.2856460161612651	31.25051093636993	0.2094861798296278	0.11606444645805146	35.65878500926114	0.25042727629951134	0.14252200141504165	35.797996063843414	0.29342637322570553	0.21421744473269366	31.20671074118981	0.07640585151912105	0.2284361307299877	31.930574163855734	0.1140561406113263	0.35690081054578404	32.48337134758373	0.12360749933817416	0.33314921241761103	32.94536966501138	0.18522031613796808	0.1266586398222509	25.402525970402603	0.096486631344612	0.11711952136837009	26.063036858425853	0.13215174488067427	0.02778570807939128	31.702974151658502	0.1587391438857001	0.03554361183173417	31.330859999953535	0.17312473184226995	0.27660960987053607	18.603000329682608	0.06834374968426027	0.28276007596539354	18.658090193160497	0.04837930604891172	0.13298288296116081	44.174131946165325	0.5122208921234567	4.948686121420503	61.455305274281045	0.87059717707487
PARKINSON	13522.5	0.281604732852653	28.024018191852747	0.12455452726268934	0.3148160473285266	29.684544272326892	0.14394790810543256	0.12464411166574228	32.76233320175381	0.17820010791518004	0.14787206507672399	34.388346745347995	0.195689573941926	0.2679460158994269	32.253041353490374	0.08992119226101203	0.2717544832686264	33.09764982540574	0.09016754492228096	0.3307598447032723	31.792084326874086	0.12714159909411016	0.3664559068219634	31.714258424385694	0.12298510371230542	0.1329783693843594	25.314795738081994	0.09134295537154768	0.13561101867258274	24.88397916032585	0.08548828631997207	0.033507117766685156	32.738812523112195	0.14057993659012413	0.05068589388056942	33.59208199276827	0.142425947912608	0.2560990941024219	16.711618295315773	0.032640391276348324	0.26060269920502865	17.038323529973116	0.03611038013053314	0.12033277870216307	40.06030289116017	0.1352496100758216	4.6451913477537445	54.05077298599671	0.6073746317667943
PARKINSON	14259.0	0.24751385090118522	28.102499908634794	1.0822983970225808	0.25212146714355843	28.84202972023228	0.18681101530644584	0.10084858685742339	34.663514030454486	1.2820519099599224	0.1303808121186619	35.90653264738995	0.580592241951946	0.23577389718774108	26.96671471217782	1.8752251022142241	0.2523248474647591	29.60566171430587	1.2622433292867492	0.3434111789045515	30.131746491431898	1.7187313501269486	0.3634476471000771	32.464091208933915	0.7776245703727513	0.15916964724033944	23.120247764597188	1.620543875900375	0.16215022091310752	25.153878016519705	0.6915481267283475	0.03564766112630619	32.43284526623399	1.456231755256404	0.04054982817869416	32.71815851635727	1.1765850045490438	0.2618696963321411	17.92660709613987	1.013243614194192	0.26564976506066346	18.35895660404865	0.42779398747640707	0.15221263763237255	38.453929564183596	0.21605700307088904	4.423697313977137	52.68016713072598	0.4895024716234154
PARKINSON	13554.1	0.28117691325871874	29.271966336260494	0.20039000576459898	0.30755269623213644	30.54477647071448	0.22309677789908222	0.12200736308570838	32.828437564958975	0.2536575629198071	0.13936742387912143	34.40371144619584	0.2843618490659531	0.2226263639784272	29.46692604209131	0.10303098254667198	0.22424211124309248	29.84563407986857	0.10902200084957803	0.3259235212961392	30.68339573689113	0.1584329944626105	0.3225297142562029	32.34228122302204	0.18386863177419488	0.12515770135973617	24.169647078042875	0.11546926072422192	0.13813532436679676	25.832920714454136	0.13381448109458738	0.02957776613718358	30.44707089791985	0.1823350459115438	0.03353228912284843	29.775447027368063	0.17483291143733104	0.2734670690049505	16.795199726832518	0.04929360038114339	0.27378431618477067	17.347758389802355	0.05212660359226151	0.11740359005762094	38.100398653776665	0.3200401603712205	4.61141647176869	53.863810290907	0.783232435764701
PARKINSON	16795.0	0.16872283417683834	28.520607925154295	0.2682945913321316	0.17025900565644536	30.19071634701785	0.33068744559842145	0.06646621018160166	30.690847173325082	0.14158673415912804	0.07562369752902649	34.680209707091144	0.20219275719751584	0.1475855909496874	25.561012194338872	0.005788254465524667	0.18380470378088717	28.766686649447102	0.04050240433843477	0.24844298898481693	27.04648554953367	0.07169411966219419	0.2404048824054778	32.59095521934486	0.1448892765077342	0.11021137243227151	22.04384652657839	0.05838753704531641	0.12249479011610599	26.34667012837597	0.11882503969444769	0.021887466507889253	28.888094359721162	0.023141616290719313	0.022298303066388806	31.160248864733635	0.04459203833751546	0.24553140815718963	17.32738267794484	0.09203863158103531	0.24023816612086932	19.044016196505012	0.12064556499692802	0.0842691277165823	42.91770163100518	0.7884297586682933	3.5750878237570705	56.35693081272699	1.082805929797731
PARKINSON	14448.7	0.2596842622519673	30.7719758228332	0.10573754068399688	0.27201063071418186	32.09241802926939	0.1720285057847618	0.09138538415220747	33.942214984673825	0.12776436937798452	0.10162852021289112	35.474252134922935	0.18025119524782773	0.22838732896385142	30.051736722325494	0.48397529678321083	0.2388796223881733	30.58514273973065	0.5052995983261988	0.31845771591907923	32.41116670288598	0.3344718251952312	0.32850014188127646	33.58285259319514	0.3871759912843289	0.15964758075120944	25.5106027005877	0.21469820989342248	0.14950826025870836	26.75599341347916	0.26313418464554617	0.021081481378947588	30.17824806574299	0.27176065519634496	0.026998968765356054	30.05243122902601	0.2751751098458106	0.29193629876736316	17.486772848973605	0.03137531755971812	0.29956328250984515	18.49340619226512	0.06043444876474935	0.06831756490203271	43.47727772270848	0.025906906691611775	5.07477489324299	57.29242806728897	0.08998504384928863
PARKINSON	17200.5	0.20672654864684167	30.193038129249583	0.2898386401864146	0.23784773698439	30.6730034822155	0.28334663836293805	0.08987529432283946	34.54771788328658	0.3670771750671191	0.08357896572774047	34.52478256237842	0.336794479867763	0.20218598296561147	31.29514645350084	0.12862094082142173	0.2057382052847301	31.788819887270503	0.11717265300574664	0.3248103252812418	32.25404144971253	0.20560431629244824	0.32294991424667885	33.6224417699278	0.19304601470043103	0.147635243161536	25.796725028994285	0.1664616819082564	0.1575244905671347	26.31016263691813	0.1548737592059165	0.01717391936280922	30.716602154498958	0.22394266077248004	0.024673701345891107	30.428897077065745	0.20398406342843955	0.26110868870090986	17.955993394696115	0.06573816610985672	0.25806226563181306	18.124008938486384	0.07956435450408239	0.10803174326327723	46.138958351655894	1.0112699933736213	3.983552803697567	60.62609730184194	1.1569980595705909
PARKINSON	14679.7	0.26646321110104426	29.388275168153715	0.12409992009072734	0.29260134743898036	30.64282166369139	0.13448146604358813	0.10586728611620128	34.901128309778315	0.18401777316007473	0.12936912879691	33.98163132421688	0.1736557498345226	0.26608173191550233	28.896270179562855	0.06944114855114547	0.2937117243540399	29.801355079339018	0.07488608495198412	0.28098666866489097	30.301493244416175	0.1068068928789242	0.3194888178913738	29.79902514601291	0.1078726277173987	0.1328365021083537	24.58543469617997	0.0798677422929901	0.1377957315203989	23.75453008210642	0.07606737489453597	0.027391567947573862	31.696039059481336	0.13338888162157625	0.0333862408632329	31.564474923392506	0.1339355324975885	0.26792100656007956	18.58416506615966	0.037254840605300155	0.2635476201829738	17.851892476427754	0.02986547128195094	0.10688910536318862	42.456924852342354	0.19626012620419342	4.771207858471222	58.05651506007127	0.6017372356444812
PARKINSON	15047.9	0.2642029784886928	32.35243914408364	0.33823842805839877	0.27325407531947976	34.25962027222674	0.29478884694717566	0.08529429355591146	35.96795985138234	0.3521500505606574	0.10215378890077685	39.237541459141504	0.3114828643610049	0.21408967364216933	28.829258724702658	0.08834846798817642	0.21537889007768526	31.803891232093928	0.06852336449605534	0.23949521195648563	31.406421605444077	0.19545674094093946	0.26663521155775893	33.97922728335709	0.14999928679553487	0.11933226563174928	26.251893293619155	0.1627751950660068	0.13008459652177382	27.597397065225625	0.12639764450825608	0.025897301284564623	29.881197314162772	0.15451987780317877	0.027266263066607302	32.47096662933448	0.14724845495266992	0.2869569840309944	18.111253973793684	0.08982339260341832	0.2848902504668426	18.461527984754117	0.0988665524923108	0.15077851394546748	42.3158595563925	0.8899401741608606	4.229493816412922	55.541631109044495	1.5250503147032701
PARKINSON	12263.6	0.28357089272318076	28.708207606960087	0.1935619274829613	0.26140774324015786	28.21200404898944	0.2106785763430068	0.09869858769040087	32.37539943361576	0.1295749284218558	0.128567467953945	33.441048530183245	0.16549303096202816	0.24972275677615055	27.947094568020248	0.017682590794152464	0.26272872565967575	29.48880601719704	0.04242692274330895	0.30933820411624646	29.460001641385574	0.06799359314905684	0.3352196744838383	31.31475692384226	0.10546119266085863	0.14369353207867183	23.19965564786657	0.05623041705661491	0.13981212694477965	24.845837094651067	0.08631618432029309	0.03337519162399295	30.019196393704377	0.022713147586479576	0.037794774780651685	30.09358877519326	0.03519354586754697	0.24396588277504158	17.820413444203698	0.06768793597199618	0.2610978831664438	18.32374044962347	0.07866995013260869	0.17615545190645487	44.691253646104684	0.6179691299971382	4.8844221925046485	56.80271247523334	0.8815543893519429
PARKINSON	16882.1	0.2705883746690282	31.737757261952545	0.11781741884543251	0.28377986151012025	31.05569861692866	0.14285656344142528	0.07958133170636356	34.113839771605264	0.04174997255940316	0.09509480455630522	34.90252585379806	0.0724371515816713	0.25409753525923906	30.851714347323174	0.08642330984617164	0.23900462620171664	33.10582006047263	0.11128458070332159	0.3073788213551632	30.330518980736684	0.07380150916101069	0.3006201835079759	33.173143233668185	0.11564417730727039	0.13594872675792705	24.531325728843495	0.04568609633003462	0.13476404001871806	26.394250640889272	0.07578050394492308	0.026732456270250744	33.221206305964884	0.020236377554086027	0.0354162100686526	33.892676517808816	0.03456665591157382	0.2712814164114654	18.279202103769997	0.019599691143900255	0.2712932632788575	18.65162746943226	0.031771916977616166	0.16558958897293585	48.85340205249532	0.25314112630205543	4.425575017326044	62.02787243407672	0.38789375609867327
PARKINSON	16402.5	0.25930803231214755	28.24924361210005	0.05088036521743833	0.22052126200274347	29.418867041723725	0.05221108364871763	0.09426611796982168	31.61257266069173	0.06604295560100648	0.10861758878219784	34.183207285522144	0.07797925106743342	0.23896357262612405	31.346486199883422	0.02747457179328594	0.23015393994817862	32.9367312355545	0.035996026741968	0.3206645328456028	30.19791800739477	0.04262762321431768	0.31906111873190063	33.065708054572376	0.05785706764384091	0.13328456028044505	23.96167121759345	0.03227521014041124	0.1354610577655845	26.515639082677954	0.04198810696918742	0.0183935375704923	32.30224966534063	0.05367626952238014	0.027038561194939796	33.83631659102193	0.060240042460844245	0.27918305136412136	16.941649142185838	0.014830465181736696	0.25622923334857495	18.731154480758576	0.017340189772586556	0.12158512421886908	44.983772501712586	0.006966811325000877	4.916726108824875	60.16603314091613	0.2357917399442242
PARKINSON	11908.8	0.3196711675399705	27.496273344859432	0.44184805578188024	0.3072181915894129	29.66337882727218	0.610352055512638	0.1327589681580008	33.56640175784041	0.6024946278690049	0.17419051457745535	34.61522721061598	0.7565603806765394	0.2851000940480989	31.79076824384526	0.2186406529132201	0.3040020824936182	29.547219976958715	0.26411284842340155	0.37119609028617495	31.68008605531874	0.30756492163291727	0.41325742308209057	32.01761054597257	0.41891152277549704	0.16230014778986968	25.498244963217168	0.2607240418325414	0.1684888485825608	25.381918193631886	0.32993047573582845	0.03649402122799947	31.680678128721333	0.41214245532166216	0.03619172376729814	29.541297168373752	0.41286660252562846	0.28879484079000406	16.497380580936145	0.16593442088478394	0.3201330108827086	17.541477266773594	0.17173322589152162	0.11592267902727396	38.20884325469515	1.2466738641055006	5.0766324062877874	52.2344460429961	1.0977712411596934
PARKINSON	15876.3	0.21518237876583338	26.612063107457182	0.287539167205614	0.222003867399835	29.59455279758825	0.357657111523902	0.06883845732317985	29.77547811537776	0.45798671753341536	0.07130124777183601	33.450071766186944	0.5987930890632781	0.17774292498881983	26.22974104597223	0.2610317382391425	0.18398493351725528	28.37559588396638	0.31384003178718844	0.20679881332552294	27.813984491541387	0.3095565214652868	0.2035171922929146	31.123965515562965	0.37819273749107607	0.10504336652746547	23.455832205140588	0.2435902547551353	0.1339795796249756	26.274042807024067	0.30472589907233627	0.007451358313964841	25.490767126044634	0.2955978837125083	0.015916806812670457	27.999129321811836	0.38953571284294175	0.1896096697593268	15.874311048280038	0.0781407521766544	0.19723739158368134	17.71031425517036	0.11368827519525526	0.11261440008062333	44.0264441605362	0.646620961663152	4.286628496564061	53.82763484890624	0.6040315908120651
PARKINSON	14040.7	0.30966404808877046	29.235653323593542	0.2643668499456485	0.3266005256148197	32.16062582254259	0.34647870639219747	0.10874813933778231	33.00502834680727	0.25743871038493493	0.11577770339085657	34.97393387884052	0.3251001875645424	0.2531212831269096	29.5880024348505	0.05518771271050438	0.2560342433069576	31.233106599803225	0.08879278307607752	0.2799290633657866	30.04524475326349	0.1252882326894763	0.29106098698782823	32.3462183367809	0.18779796139313631	0.12572022762397886	23.971370928521605	0.10739804354379645	0.12836254602690747	25.861068181742098	0.14968460849203302	0.026423184029286288	31.430250646580888	0.1403329730975047	0.031487034122230376	32.52336120362818	0.16460573576986015	0.2740675322455433	16.40271205209998	0.0811176129010166	0.29702935038851336	17.680023076458742	0.09338530566422376	0.13657438731687166	41.771153336472445	0.9736667719999892	4.886950080836425	56.24268612706532	1.2683957052226034
PARKINSON	14373.4	0.2893261162981619	27.803404402841945	0.19437370996405778	0.2923734119971614	29.20847809076629	0.20936405156868132	0.11376570609598287	31.86906747268196	0.1597317708133409	0.1206534292512558	33.855348962594796	0.18411259365400556	0.2235727107017129	27.852238649044214	0.017754293437255764	0.2357897226821768	31.712259531825197	0.02633470117494685	0.30783252396788513	28.863412307115173	0.07827403836910851	0.302294516259201	31.921628211877334	0.09165950837969772	0.12727677515410413	22.421283304772494	0.06628752893276635	0.11631903377071535	24.757759873465492	0.07188698769004642	0.026882992193913758	30.34782502392824	0.056230592444245775	0.03443861577636467	32.11733089405631	0.0628096344424034	0.23274242698317726	16.869881290500484	0.06911204636829293	0.2338138505851086	17.732397845088798	0.07459042405366156	0.10439422822714181	41.48044508518426	0.582696435417114	4.392801981437934	56.725446454229626	1.0889224828854538
PARKINSON	14849.2	0.270923686124505	29.302506521763526	0.12271767458485705	0.3016997548689492	31.28171187743704	0.14271712621479948	0.13364356328960483	33.5428916809921	0.1611648231898576	0.14254639980605013	35.29039124512333	0.179172527168595	0.23451768445438137	30.72266290978022	0.06064633323407098	0.2603978665517334	31.655257035264942	0.06382316706389335	0.37623575680844756	31.215610483858605	0.09848273797628238	0.3840880316784742	32.21851711551032	0.10538539814748138	0.1400008081243434	24.495954770949606	0.07174355447957481	0.14836489507852274	25.26502403439572	0.07558061602686905	0.03408937855237992	31.95480592447711	0.11112038896771304	0.04031867036608033	32.23534463148294	0.11216480976194199	0.25374430945774856	17.48465363269758	0.03635206576217742	0.27387333997791125	17.727112840656016	0.037701540942686296	0.20951297039571154	43.58889635472968	0.0923516612573706	4.958799127225709	59.044945796808356	0.6767875586804596
PARKINSON	13321.8	0.2927682445315198	28.278650502254155	0.23003506948511698	0.30607725682715553	28.474556710289466	0.238600202681022	0.13739885000525456	32.45167106203123	0.2673626520026945	0.1605563812697984	33.51306849125919	0.3073725647848331	0.19429056133555528	28.49800468765767	0.06804199525557908	0.21055713191911005	30.722766308855785	0.09469562178570734	0.33516491765377054	29.908763748849434	0.13328253446496685	0.34117011214700715	31.503207465086536	0.1720430674405815	0.14549835607800748	23.610819595771854	0.10810649756621793	0.13657313576243452	24.549404137322156	0.12828085917518228	0.03565584230359261	30.843400267951335	0.16005532325410388	0.04184869912474291	32.030035106600636	0.17034476355357475	0.28076536203816305	16.996792272691334	0.07327199299990406	0.28063775165518173	17.00620855035713	0.06991035096334963	0.1973081715684067	46.312514964411214	1.0747227616363786	5.140664174510952	60.76637593948511	1.1751556259256324
PARKINSON	13142.5	0.33352101959292374	32.61581952451962	0.08668126415743993	0.35299220087502375	33.65807263950905	0.21890017543715534	0.11971086170819858	34.769310824987485	0.1604012729712977	0.13954727030625833	36.91952701397388	0.28931656940220996	0.23820429902986492	29.980707867551665	0.535895349962435	0.26195168346965947	32.64442897634543	0.727237440879465	0.3502529960053262	31.176575935473135	0.3311881512522482	0.33011223131063344	34.34652446281099	0.5494186883580743	0.15953585695263456	25.29957116090566	0.2301250423599176	0.15637816245006655	27.626886436930885	0.3898176596561711	0.02456914590070382	30.590175124197255	0.3635774846445289	0.03132585124595777	32.73999485417206	0.44533178358913594	0.32839261936465663	17.817209437143998	0.04729101873514452	0.3388320334791707	18.646616752157975	0.10343583343894569	0.12066958341259273	44.30285822647647	0.009208582523090758	5.226402891382918	59.24183633646458	0.025791052768417755
PARKINSON	18103.3	0.2871299707788083	30.870995308520797	0.13125069947229218	0.2910463838084769	32.73145061530509	0.9284462122363402	0.12159109112703208	35.56233616776274	0.4550575948130977	0.12166842509376743	36.8539887683475	1.140848800486545	0.18899869084642026	30.363876881608743	1.1665151379464007	0.19700275640352866	32.544667889011656	1.8159351455812816	0.29154905459225666	32.97339541210276	0.6683998724493478	0.301447802334381	34.79267130612633	1.6307680455775313	0.13866532621124328	25.505279527299617	0.5607213965536946	0.11026718885507063	27.458934492338745	1.4961751999735706	0.0303314865245563	31.36338944473725	1.0085001342992812	0.03978280203056902	32.790266701790465	1.378858728612185	0.27322642833074634	17.699507678647873	0.2023007410382639	0.282650124562925	18.87944675359523	0.6996058398196285	0.07108648699408396	42.81378495338178	0.16300623924852564	4.330591660084073	58.88295144481186	0.020741814329820363
PARKINSON	15663.6	0.2802165530274011	31.448819587139738	1.2470018201850424	0.28040807987946575	31.472984868780237	0.8805278103753212	0.11889986976174059	35.09503875208269	1.0492869161444536	0.1275121938762481	36.80659743111792	0.8095794515976364	0.2310260731887944	28.89159250495983	0.24696083853360828	0.2432263336653132	32.29914136908433	0.19121075739415128	0.3314436017262954	29.78442570653667	0.5166874068345948	0.316466201894839	32.91033266937774	0.38008138823512394	0.13784825965933756	23.579258917566133	0.4942219109752598	0.1380270180545979	26.246006699939652	0.36879817949170746	0.03882887714190863	31.414508352206205	0.5189405817905371	0.03084220741081233	32.99209260488434	0.46121248982472285	0.2661010240302357	18.181650420383555	0.6944462157015059	0.2597742536836998	18.8061122050905	0.5565232854579267	0.14766720294185245	45.990345489533254	1.951262533556494	4.89955693454889	61.29291851276956	1.9028273824621484
PARKINSON	13350.9	0.26547273966549073	27.44605687745893	0.5489613828811836	0.27379427604131557	28.6283191314764	0.6293467911022252	0.10390310765566367	32.54324239616976	0.768721635446556	0.12219400939262523	33.9105554541578	0.8850971245249768	0.23695031795609287	27.09680549444728	0.24670387169533747	0.2535709203124883	27.127654883326365	0.26425304427822527	0.22158805773393556	28.407532222582766	0.370615253363917	0.28798058557850037	29.403321392912208	0.4411564833788718	0.10239759117362875	22.85763259107833	0.29883021118106845	0.11019481832685438	23.17312117944295	0.3428978239829701	0.02444029990487533	28.760277583697558	0.4913511456963229	0.037068662037765245	29.518521192590587	0.5213951217158908	0.24874727546457542	17.483369118386086	0.22859621489332882	0.23599907122366284	17.554111899482084	0.21393271176513118	0.08749971912005933	40.82808907900048	1.28714474671248	4.51587533424713	54.92251900770265	1.1836422878338249
PARKINSON	11475.6	0.31146955279026806	29.176286079888193	0.09438155260242176	0.34311931402279616	31.04500205050865	0.08470250875364771	0.12027257834013036	33.89192924718573	0.05105594481294118	0.11850360765450173	34.72316185433512	0.037209805637497095	0.24014430618006902	27.280421245701042	0.06435325185924334	0.2456690717696678	29.55206279402525	0.06457650701202156	0.3183885809892293	29.463718525624476	0.0721737638383374	0.32967339398375684	31.496527848421266	0.06480366694108952	0.14360904876433475	23.732903904837524	0.0496077457082329	0.15234933249677576	25.441729561708932	0.04632363149134178	0.028564955209313674	31.28381567809175	0.016515211689326237	0.02576771584928021	33.74675793540519	0.01693179934136224	0.2969605075115898	17.696815977232074	0.021448762050841785	0.2872703823765206	18.384140195225154	0.018240431860720108	0.11893060057861897	39.066939041722975	0.15466422468755003	4.789736484366831	52.36382525520712	0.3121705488459722
PARKINSON	16201.0	0.267378556879205	33.96782994846269	0.1653492071020639	0.28405036726128013	31.94794245546747	0.14559801531972283	0.10239491389420406	37.079316231229456	0.19497675339958964	0.1150854885500895	35.23354442685357	0.1775850452764055	0.23863959014875624	31.31888861599877	0.072942742020225	0.2446268748842664	30.036353321667224	0.06668711958219276	0.31334485525584843	34.043959997904864	0.1195172376282676	0.3242701067835319	32.6890692747378	0.11687427923555016	0.11763471390654898	27.23313505290156	0.08855524526774228	0.11696808838960558	26.090138496127423	0.08381280549438808	0.030294426269983334	32.33549024257072	0.12259973524445467	0.0371396827356336	31.08817256636636	0.11442087213065932	0.2629405592247392	19.059555482515655	0.043107154537188164	0.2807542744275045	17.999464330155348	0.03543114448982154	0.11306709462378865	42.66048975582172	0.15221836429237168	4.31994938584038	57.05656959624721	0.5801303877646057
PARKINSON	13921.8	0.2674007671421799	26.27855393837246	0.17516659298416404	0.2773132784553721	26.322429731656165	0.17518524951460124	0.12317372753523252	32.5208609272694	0.28160455256156425	0.13652688589119225	32.4528966958268	0.2831674378909824	0.23424413509747302	27.639844013526183	0.1101141789043929	0.23756985447284118	28.398583820338278	0.12077975490457327	0.29087474320849316	29.53007344842329	0.1723879401041154	0.2940280710827623	30.506376446670767	0.18938115188213178	0.12856096194457614	22.9480263814845	0.1198285281508511	0.1361892858682067	23.843316457008086	0.1316526130573813	0.03467224065853554	30.48888416271122	0.20592898452630193	0.0357425045611918	30.396768033202868	0.20695913069159544	0.2805671680386157	17.161898942055963	0.04384788626642866	0.2715597121061932	17.25997037430042	0.04255499539790053	0.0953827809622319	41.179460081475774	0.5315563813872648	4.507477481360169	55.839675329410476	0.782242041174642
PARKINSON	16769.5	0.2669131458898596	31.487937612960373	1.1233421773786978	0.2646352008109962	32.43677779576491	1.0719396169947373	0.09686037150779689	34.69638179654716	1.6525141318130259	0.11510778496675513	36.18910948017241	1.541454222895244	0.17935537732192372	27.303993874169333	1.4095128287393444	0.1872566266137929	30.044099550353174	1.2817413843575607	0.2898058976117356	29.460559612241124	1.454971165867765	0.2857866960851546	32.99942904843554	1.2598720409104072	0.10612719520558156	22.84853480430558	1.4197712992683023	0.10455290855422046	25.97425582132492	1.2011855177002242	0.03724619100152062	28.4348820010059	1.9203962042037392	0.03589850621664331	30.526112628996568	1.781032372612068	0.26520766868421836	18.33802525660475	1.2967138750028187	0.25599451384954824	19.063121521805673	1.1938155116925306	0.08940636274188259	43.641204065225715	0.8585600237536206	4.168025283997734	57.57230533248067	0.7610864420064706
PARKINSON	12459.7	0.2655762177259484	29.870208117894883	0.5891870194454002	0.32742361373066764	31.031179089293747	0.3799180655260539	0.099143639092434	35.71071184406104	1.0577405602669456	0.1364398821801488	34.354968829969145	0.8451480003772744	0.2952478791624196	28.784760674562108	1.788242831802806	0.30877950512452146	29.097862512372615	1.3509129995371025	0.34276106166280085	31.213426493257185	1.2905150893206718	0.35931844265913304	30.491345836595652	0.9182263206710465	0.1382216265239131	25.29069621010455	1.109980210592912	0.13929709383050956	24.584300268362547	0.7850150055900983	0.03731229483855951	32.459512609959454	1.6352856514834624	0.039222453189081595	31.838011532455887	1.5171004050012957	0.268184627238216	18.165272805600264	0.5437053823477862	0.29119481207412695	16.757557173106168	0.37756569460470746	0.27383484353555865	39.68470414644429	0.18377958916276615	4.906265800942238	55.14365605148173	0.2228589003476401
PARKINSON	15325.6	0.2669716030693741	35.05562897023049	0.1650625467604926	0.27711149971289867	31.1853584076878	0.14595275184760714	0.10816542256094377	37.84654937520321	0.1352629351121255	0.11872292112543717	35.39782458933054	0.13770079556718984	0.2588479407005272	31.461287165031962	0.016391727301530157	0.2299290076734353	32.61592091103582	0.03251493372015957	0.36289606932191887	32.74232424975524	0.05812907691843927	0.3624915174609803	32.27915016246362	0.08361536580735507	0.12634415618311845	27.093307155839895	0.05079703871582952	0.13367828992013361	26.87584776593085	0.06696583180771964	0.01595369838701258	31.439344023731284	0.04424439393361068	0.021676149710288667	32.91433468226427	0.05377080633000875	0.296458213707783	19.967339361587776	0.05394345688150126	0.2878647491778462	18.157326995069333	0.04733450150881535	0.19796941065928902	45.57553158891524	0.33191906830396756	4.597744949626768	61.28189513533361	0.7600094599236746
PARKINSON	14721.5	0.30422850932309886	30.648115826391283	0.9764238371260541	0.330767924464219	31.261649081715323	0.8392729309286812	0.1020208538532079	33.55279787631741	0.6127907916492977	0.1599293550249635	34.82986851069609	0.5363752201054798	0.20381754576639607	29.33061277820464	0.11313509312064696	0.22186597833101246	31.14875087149655	0.08759646168718638	0.3219237170125327	31.683885200702612	0.352724765889437	0.32184220357979826	33.46581502688945	0.3133326249571533	0.12524538939646096	25.70797884149892	0.3624687515166366	0.14232924634038652	26.415477504893015	0.2994482479307644	0.023346805692354717	30.966741554114105	0.231621844858528	0.03127398702577862	31.80769656960997	0.19487543010173214	0.27984240736338006	17.64060047610078	0.5658020041786285	0.26342424345345244	17.654299301385098	0.4901969479073408	0.1318955269503787	44.795114217684734	1.8543474579484767	4.8308188703596775	58.975661684977105	1.8836349233936207
PARKINSON	14914.4	0.21015260419460388	26.15517361633819	0.075080142294077	0.24362361207960093	28.99165891241534	0.10049573487958607	0.08853188864453147	32.2549125178984	0.12938714984175315	0.11562650860912943	33.580900948644924	0.14174839715902665	0.13668669205599956	28.903778885347016	0.06841719054071471	0.1749249047900016	29.945053988146306	0.07140842339379516	0.20544574371077617	28.31293463284548	0.08451018525923615	0.2558131738454112	30.828840170077157	0.1002669823948722	0.11415142412701819	23.713460984576233	0.06579223517094945	0.12633428096336427	24.882952216237772	0.0724366494041383	0.011693396985463714	26.868435943133644	0.08561779930567404	0.018995065171914394	29.048511712168782	0.09890960339061095	0.25342621895617656	17.03055365466378	0.01790726461626968	0.26225661106045167	17.518542439221445	0.021530043415116773	0.10795606930215093	45.4800732117278	0.21333294976431993	4.89492705036743	57.41235619517913	0.5035916730150233
PARKINSON	14697.3	0.3061650779394855	33.1034872439264	0.24847297214030883	0.3084920359521817	31.353328728672558	0.22938470980492498	0.12720023405659545	38.03280503664426	0.1333710922854604	0.1466731984786321	34.26121303299494	0.10640745357322345	0.23639035741258602	30.206594204030143	0.06285622706283156	0.23502956325311455	30.529638696312674	0.04562384286302912	0.3513706599171276	33.089045049675406	0.11917941964793421	0.330700196634756	32.87021862932623	0.08513888293880367	0.14308070189762748	26.494094848909928	0.09977704060549042	0.13062943533846355	25.508597157037574	0.07614354240611954	0.03431242473107306	33.43461741682695	0.01661035486425	0.033550380001769034	32.066577813227866	0.004515179352626131	0.3100365373231818	19.33782375022469	0.0806274462689206	0.27462867329373425	16.824356506608652	0.058238563912332064	0.10236574064624115	43.82648920244822	0.5629870019327892	4.901600974328619	59.105891619493306	0.8233802914386963
PARKINSON	15276.9	0.18099876283801034	26.87065691749505	0.20730118258140773	0.24114840052628478	30.095500952205786	0.26343779074741536	0.07540796889421283	31.815358221483862	0.3149485541702438	0.09032591690722595	34.03847286040033	0.3717645435436667	0.16124344598707854	28.88422666899739	0.1763672925715345	0.1805274630324215	30.86447535284962	0.19475859718833943	0.2318402293659054	29.836040017390307	0.21492713995524781	0.2572969646983354	31.91947498288835	0.24711255043773628	0.14511451930692745	24.444580786860204	0.16570114379056688	0.14372025738206048	26.351332048336015	0.1916683943021783	0.008241200767171351	30.11302684521843	0.2717637944105016	0.02246529073306757	32.08459710487578	0.3025481137531333	0.2148210697196421	16.646804213697056	0.042141938346643704	0.22524203208766178	17.538133903892465	0.05613696748098018	0.14334714503596935	43.77588859450677	0.5994101477871123	4.42168240938934	56.41645070815807	0.6750684627765233
PARKINSON	15683.6	0.23522660613634622	27.166338100007394	0.7268009849317252	0.21623224259736284	29.224076693299203	1.338179825300916	0.09622790685811931	33.61727585958016	0.8506276361870593	0.09092300237190441	34.30687983398987	1.2936115795649845	0.24001504756560993	30.984074731270333	0.25470909145109466	0.21035349027009104	29.874057058361558	0.40270059242756084	0.33474457394985846	30.14006076227609	0.3628631971533306	0.305414573184728	31.042904620177698	0.7247372217057073	0.1551110714376801	24.201540362655347	0.3801034591934319	0.14198908413884567	24.886650159027003	0.6893308505662471	0.014199546022596852	32.03843463159968	0.612521871678186	0.029036700757479147	32.03424953248901	0.7035168325983424	0.2594876176388074	16.992505039847792	0.5184047610126032	0.23734984314825677	17.589869806937703	0.7292480947020283	0.10990461373664209	44.352742549457666	1.7332347171528792	4.550575123058481	57.34335191781029	1.374153950285401
PRODROMAL	15003.1	0.23521805493531336	28.85072469155171	0.22874036608636206	0.24653571595203658	29.39169645440278	0.18353105827036242	0.0968399864028101	33.7222390917524	0.1535232416529807	0.11173690770574082	35.00657174441559	0.11160567617007167	0.2316254640707587	29.788498074078102	0.03584485116568803	0.23089894755083948	31.841112335081483	0.017199292596900007	0.3229865827728936	30.92941278470852	0.10415229319149155	0.3129753184341903	33.20929552215939	0.06752726853025537	0.1433437089668135	24.94468057336542	0.08854489169475865	0.14942911798228367	26.875724257226455	0.05833384776443751	0.021268937752864408	32.62672254353141	0.03207244951822352	0.02484153274989835	34.18228273836259	0.018003020487873944	0.28006878578427125	17.647539256558435	0.07320462457277588	0.27305690157367474	17.559273292773778	0.061974448844336005	0.14766948164046098	45.5446629414491	0.6329704124880836	5.242676513520538	62.139654750857616	1.0787010297812945
PRODROMAL	12800.5	0.3067223936564978	32.01765322268816	0.09160359016452302	0.31468302019452365	31.53978065512008	0.08692235883575683	0.11169094957228233	34.36290172042566	0.10684934575374894	0.12153431506581774	35.34127517837707	0.11362043940046496	0.2235068942619429	29.731544429698314	0.03690686634176088	0.2207570016796219	32.04376937218336	0.04595798245572258	0.3313229951955002	31.197370851597245	0.06595773172110031	0.33897113394008044	32.88137189775186	0.075645466850783	0.11669075426741143	24.943864660070144	0.048041531831419126	0.12040154681457756	26.154391711471124	0.05411842170368919	0.026467716104839657	29.631174280298193	0.06404448577382216	0.041951486270067576	31.265205949363803	0.06988683374183369	0.27645013866645834	17.603445423480142	0.023159886086603687	0.2816921214015078	17.61208654938005	0.022839926769256502	0.13852583883442054	41.53423492106915	0.025176329293751687	4.839717198546932	58.22056127121274	0.3460650587494265
PRODROMAL	12111.0	0.3147799521096524	32.76848979646698	0.45599197861294816	0.3327801172487821	33.71100707661568	0.5291544338672152	0.10663033605812898	35.10500035158153	0.5221447780184438	0.13428288332920485	36.37547213896217	0.598631754394567	0.2545537115019404	28.646617475623085	0.150822881695292	0.25831888365948313	30.95319150876195	0.18816238650467465	0.34081413590950377	30.52296979661179	0.250876304337163	0.3221451572950211	33.219004353712194	0.3105848626840796	0.12642226075468582	25.242382730792404	0.21409194558787759	0.13651226158038146	27.087107050484967	0.2535333157486057	0.03275534637932458	30.408286743824295	0.3081480008376124	0.04036826025926843	31.406266694893286	0.3260108827170881	0.2738089340269177	18.089467873511413	0.14153366549578517	0.2808025761704236	18.72696015991305	0.14953860232241134	0.1290810007431261	40.571009943389036	1.1284505613334077	5.020229543390307	54.80922614304334	1.1167102485707954
PRODROMAL	16615.0	0.2581041227806199	29.745588677799446	0.17648670230467323	0.2852482696358712	30.37722096062406	0.18741997262494647	0.11067108034908216	34.43812448786777	0.18008100645894964	0.11993379476376768	36.034515618836764	0.19894829536084158	0.21300030093289196	30.10020149977576	0.033110380168770215	0.215792958170328	33.35128643360241	0.0466687035058827	0.3010472464640385	31.374394393377777	0.09542563733640119	0.30505567258501354	34.14115504402134	0.11225007429439271	0.14215467950647007	24.832249023080724	0.07717495019772036	0.13794763767679807	27.529462752278086	0.09302945940959395	0.0203310261811616	32.201467281202966	0.0833736518310465	0.022726452001203733	34.876917311484725	0.09185579148105405	0.26712007222389406	17.673994656031972	0.05975664479250875	0.2540535660547698	18.69221127163519	0.06738857637067552	0.09518507372855853	42.44485507712365	0.27072930972699183	4.5803912127595545	59.53093095440182	1.10795850396104
PRODROMAL	13802.3	0.296298443013121	31.869874510525296	0.8697467377472807	0.2943494924758917	32.80649791588569	1.1383156760865116	0.139071024394485	37.17060335041476	0.84793859504423	0.16303079921462366	37.65785325816975	1.0365882086719476	0.22226005810625765	29.302088819490137	0.18875587246428693	0.2352071756156583	28.897828755209133	0.2598592064902475	0.38133499489215567	31.51587299987101	0.39017862235853973	0.3719669910087449	31.07577646047955	0.5362071328695855	0.14091854256174696	24.55605072557191	0.3723705243575888	0.1407519036682292	24.547759919405614	0.5040460448149253	0.042905892496178176	32.26714701426129	0.48538228386803217	0.053722930236264975	31.767228130563087	0.5427794114716846	0.29104569528267027	18.353641084862712	0.5680355551686722	0.2866696130355086	18.64880228937755	0.7040038941636422	0.0915716945726437	43.694699401576685	1.9537907087344695	5.133086514566413	57.03738710214919	1.686498501721213
PRODROMAL	13820.2	0.24682710814604705	30.867263337050847	0.2227729545653887	0.25565476621177696	31.74814400757167	0.2857643346762103	0.09640236754895008	32.66766854298772	0.15661231191067693	0.10289286696285148	33.96458385569809	0.22149289502232317	0.19792767109014342	27.927154933621463	0.009606490417837787	0.19452685199924746	31.17686877138873	0.0435392558895451	0.3054659122154528	30.366126271219983	0.06659935180831633	0.3308707544029753	32.374987113705764	0.12916654444181008	0.15319604636691217	24.474622488238143	0.06368005973125168	0.13483162327607415	25.643965542719705	0.10658639860096497	0.023140041388691916	28.481638345312422	0.04921216072089951	0.03937714360139506	31.03495371498274	0.06472909909503644	0.263823967815227	17.10972375104781	0.0742331763591918	0.26336087755604115	17.17906312720762	0.08078040551366772	0.15156075888916223	47.18446618536223	0.8317818959395092	4.776001794474754	60.549874911143775	1.021657408299787
PRODROMAL	11811.2	0.2795228257924681	29.33887089987509	0.25308086252695383	0.32154226496884314	30.38929048082452	0.27323541700999454	0.10856644540774857	33.9959234333945	0.15039806469929273	0.16999966133839067	35.53131301637012	0.16366292759256829	0.24978833649417503	29.950830181358384	0.03169629056287904	0.2545549986453535	32.71810059018029	0.0416609832496192	0.3040249932267678	31.006679522239065	0.08922725215374694	0.3183080465998374	33.69278343273322	0.12303842505809492	0.13151923597940937	24.705146677969804	0.07738982733195032	0.15890002709292872	26.74944559276152	0.10170728502598003	0.037413641289623406	32.53734581588935	0.018289259566967808	0.036719384990517474	31.9919860448627	0.019238382066895543	0.2906901923597941	16.633110158978234	0.07674640327844973	0.32103427255486316	17.186633193607026	0.08673529409234226	0.17314921430506636	42.84481744234651	0.6889383966396614	6.31391391221891	59.79161844909834	1.0289001679626821
PRODROMAL	15127.0	0.2876842731539631	30.424823937485655	0.13258911592896805	0.2906392543134792	32.66118301751782	0.15833634920867878	0.1028888741984531	33.35561767978085	0.1289683029401083	0.10571825213194949	34.76442974859681	0.1574912464443472	0.2016262312421498	28.20347981871583	0.017275047430872714	0.189951741918424	28.945955568377077	0.03167708376845668	0.3048191974614927	29.17721883497001	0.058019826534088215	0.35437297547431745	30.103932194601878	0.08434399907997903	0.12859126065974746	23.84732754521962	0.05086312570940843	0.12015601242810868	24.32479993656998	0.06703481765756347	0.014411317511733985	29.655253086454355	0.055365394229613396	0.029900178488794872	29.359670458032856	0.06499401054536669	0.27585112712368615	17.31919101308732	0.04178133889303759	0.27990348383684804	17.92904984527769	0.042827157831817564	0.1009849937198387	43.85075454888203	0.18182663004425326	4.807522972168969	55.68340162911598	0.6025839799033914
PRODROMAL	13697.8	0.3235556074698127	28.639708883284953	0.7217782293831714	0.3426681656908409	31.458876025669824	1.5888423370483453	0.12754602928937495	33.93218226798629	0.8967216932388355	0.14037290659813986	35.36989172682791	1.602227901539995	0.2793003255997314	29.568820469028623	0.334949488267119	0.3223583349150959	29.831296283113076	0.5605129340552892	0.30620245586882566	30.55938997189316	0.4310672523020874	0.3346084772737228	31.618529721075898	0.9701998347794661	0.1358174305362905	24.254480294575618	0.4222738020187954	0.13622625531107185	24.69044393934902	0.927851379407043	0.02942808334185052	31.493195574474925	0.7231323135204519	0.03961950094175708	31.93817414850651	0.9223399065598131	0.27575231059002175	17.517593481183656	0.6378995986439497	0.27971645081691954	18.043266615833286	1.372409959499198	0.17378703149410854	43.53357814253138	1.5321592859152209	5.168830031099885	57.14049517509251	1.2102911065578394
PRODROMAL	12636.1	0.2998472630004511	28.394447414289584	0.11589763073997905	0.3109741138484184	30.676594191027736	0.19854812673776956	0.11365057256590244	31.878834201033076	0.05056315052286198	0.18971834664176448	34.58709054584446	0.133580527414646	0.3334652305695586	30.020127987682354	0.03480568144632701	0.3556951907629728	33.265988469089706	0.09371638010287653	0.31938651957486885	30.560072280121183	0.03390706876493721	0.28272172584895655	33.46636950177865	0.1213517267383536	0.14783833619550335	23.917142771847384	0.029499586905551545	0.14525842625493626	25.832259375783558	0.09910487641262988	0.019919120614746638	30.872391063847978	1.3143341370591699e-05	0.03472590435340018	32.858590954328164	0.033986150735164644	0.2667436946526222	16.6083413204655	0.031165786973665677	0.256273692041057	18.077223315738213	0.059139821397285686	0.19796456185057099	43.681740702968725	0.40009754549605303	5.955959512824369	61.4132474156887	0.6093241607888128
PRODROMAL	16113.1	0.2937609770931726	29.891958893819513	0.11346055094392815	0.2950952951325319	31.69574072541283	0.12360047104206529	0.12411640218207545	34.74553135079666	0.1536243342574004	0.14431115055451776	35.363635919311065	0.16324263672896833	0.22827388894750233	29.884924898900817	0.0537506059731252	0.23551023701212057	30.039138041684623	0.0639932089118932	0.24361544333492624	31.41748464868368	0.09130594818690352	0.2655230837020809	32.26082215813938	0.1117354154979775	0.10895482557670466	25.200640901066286	0.06732779760800589	0.11555814833892919	25.7858230068448	0.07847523696163061	0.029007453562629164	30.60003187900943	0.09754878161027081	0.031229248251422755	30.470499437182024	0.10184268567046606	0.2655975572670684	17.59187211117945	0.030805555345715274	0.2622524529730468	18.19018465802166	0.02639611613007453	0.12250280827401307	41.85569143274232	0.12694044619930078	5.111511751307942	60.030795944014955	0.563102431863653
PRODROMAL	14359.1	0.2732622518124395	28.546690547260106	0.4438855088506676	0.2720435124764087	30.083093297556275	0.545419436730155	0.09417721166368365	31.762894063692983	0.524264794587248	0.1149584583992033	32.566042467669355	0.6302945531253092	0.22047342800036215	27.802357062082017	0.16750826209611247	0.21795934285575	28.299287772157076	0.20789258129293764	0.25918058931270066	29.614753192278123	0.272968403020424	0.27368010529907866	30.004838447205344	0.3427106050263654	0.10040322861460677	23.66567443910753	0.23274917951441398	0.11044564074350065	23.921574019490745	0.27878853121793734	0.021031958827503115	28.714627545843275	0.3545492544032417	0.02849760778878899	28.46819674049387	0.36892285817439396	0.25030816694639635	17.04030330148572	0.17090496153443913	0.2520561873655034	17.5777562975427	0.16524685720429033	0.09038170916004484	40.89707722450111	1.379338089114472	4.678775132146165	54.977868665284134	1.2180843513399688
PRODROMAL	16409.4	0.25212987677794435	30.410951644566595	0.1385715002403889	0.2580654990432313	30.430114727416942	0.13936856808680287	0.10329445317927528	33.31467137764259	0.16558487782014142	0.10238034297414896	35.84427507729327	0.18930599168512063	0.19089668117054856	28.279034333900853	0.056141992886008074	0.1864358233695321	29.98810737170566	0.06007867931485089	0.25699294306921644	29.98482681131057	0.09883907225739352	0.25715748290613916	31.58272410267775	0.1066336309862762	0.09723085548527063	23.61437092136013	0.07078065701481862	0.10086901410167343	24.951376528210037	0.07732772057034076	0.03121381647104708	31.909945360853225	0.11480179660492906	0.04014162614111424	32.624545282196785	0.11556318054913439	0.22506612063817077	18.0181097587116	0.03985290595655233	0.22995965726961373	18.127541064947362	0.04235936668782425	0.14282057844893778	41.68574283545465	0.07427894158410642	3.913957853425475	54.61419801036388	0.5834387878645408
PRODROMAL	13282.3	0.303968439201042	29.480688156570647	0.07980003185112872	0.3201102218742236	29.575082377258425	0.0780420965691263	0.11501020154641892	33.7758740872931	0.10822311162026221	0.12971398025944303	33.99288092196017	0.10827348465428732	0.22366608192858167	28.57026841348074	0.05189887847227115	0.24041769874193478	30.556894541157078	0.06100348204340145	0.2855830691973529	30.84684662468587	0.0787708603507915	0.3038028052370448	31.607466595277238	0.08584776173036257	0.11952749147361526	24.80867261273993	0.054499484316099966	0.11804431461418581	25.163183224606456	0.057223204646388304	0.027999668732072006	30.287787291405923	0.08284152640672038	0.0380581676366292	31.57754699478341	0.09004188556766779	0.2645851998524352	17.46076171475307	0.021446977957653823	0.27630756721350974	17.35126643310845	0.019418683989340546	0.16952636215113345	41.199713705629826	0.10772092862452198	5.076244325154529	58.15200234429674	0.37249189339471
PRODROMAL	15784.5	0.2751053248439925	30.19158591501439	0.1148742295044165	0.3034495866197852	31.776757922809427	0.13408167939130866	0.10303779023725808	33.4125683309801	0.15088076652822435	0.12405207640406728	36.048373558482496	0.17349064646315293	0.24137603345053693	31.081343558446648	0.06618820121754598	0.25121479932845514	32.151253741464245	0.06036107351784126	0.32424847160188797	32.26454823740296	0.10882264427814914	0.33975102157179515	33.10638673576583	0.10355525551995592	0.1754569356013811	24.43002140970861	0.0700856297657727	0.19042098260952198	25.692018598207373	0.07332237537549724	0.04173714720136843	31.928355442093583	0.11116264817829613	0.02804650131458076	33.11810122017508	0.11041191240235682	0.28763660553074216	17.924886287006224	0.02855174998664156	0.2861224619088346	18.643700595438595	0.0355228715129019	0.12564857930248027	47.185509102962584	0.15684591726056762	4.700719059837182	62.24845896571489	0.7111502107806145
PRODROMAL	14554.2	0.2638276236412857	32.18648572326618	0.17358829493157213	0.27593409462560636	31.07863481402264	0.1569046402168378	0.1057220596116585	35.16543651092143	0.09938577020493444	0.12501545945500267	34.47868088596476	0.08503546904204784	0.2139588572370862	30.091162496884984	0.03154455038474435	0.21016613760976213	29.78497937327248	0.021368468826783005	0.3259952453587281	31.259189307487862	0.07478726808384517	0.30421459097717496	30.981552754103344	0.055300387320526445	0.13499883195228868	25.748128762057295	0.055038409669572075	0.13044344587816575	24.966582466871504	0.0415880243725919	0.01453875857140894	32.150028161049185	0.01351717836311117	0.030953264349809675	30.312851058300865	0.005349231828602585	0.29590771048906844	18.05661226670705	0.05281389203510367	0.2769990793035687	17.17720318455812	0.04662459330936719	0.13064957194486815	47.292103247162046	0.4621394332236578	4.744582319880172	59.24787848631878	0.6790047578911051
PRODROMAL	13091.7	0.29595086963495953	30.340022395994225	0.22104876937181805	0.30322265252029906	30.906442009550375	0.2713437215253859	0.11891503777202349	35.33469611904139	0.15997248461039615	0.13129692858834224	35.76469236739446	0.20049715126286127	0.23828074276068043	30.561106013151946	0.012111591447159564	0.24424635456052307	32.6683052997671	0.035541318741955874	0.3086917665391049	31.564604656354156	0.06670702494109304	0.31510804555558103	33.30242271349165	0.10999565425977498	0.1346578366445916	24.662157184655783	0.06235172336416339	0.14149422916809887	25.522882580735047	0.09149799546752069	0.031951541816570804	32.04483399870327	0.03429214865657915	0.03717622615855847	32.52525985235146	0.045698076469714466	0.29003872682692083	17.476961185947196	0.07451985401925121	0.2740744135597363	17.803852683987255	0.08489859537098521	0.094151256139386	42.60143296933837	0.6799394054469784	5.048259584316781	57.7074427623632	1.0706848605048116
PRODROMAL	13101.6	0.2813625816694144	32.03020663923924	0.2838370936448843	0.30682512059595773	32.91996672237937	1.5874883777410553	0.11545154790254625	35.19578934379405	0.6336264260428763	0.145043353483544	37.570731308178324	1.8212370461443506	0.24239024241314036	28.275839744031952	0.8118644642062876	0.26941747572815533	30.47003310520185	1.8267359467243431	0.32837973987909874	31.08961902787944	0.5178251097933513	0.33884411064297487	32.49898688682085	1.9958532812580358	0.15198907003724735	24.761788345201936	0.4401158278365298	0.1302207363986078	26.103922741961558	1.9861138360074246	0.02030286377236368	29.659539303529932	1.1822545383957628	0.03199609208035659	31.637375611787864	1.7267605918163231	0.28511784820174635	18.033072716023696	0.44217544883231163	0.2955516883434084	18.919643252299434	1.4802846671249368	0.10692587164926422	39.069893276850024	0.6009594867644734	4.342507785308665	52.5134149858344	0.30472616206989644
PRODROMAL	14172.4	0.23656543704665406	29.959279947679512	0.1684545209710303	0.27749005108520786	34.18732364977125	0.5555960222881944	0.0891803787643589	34.62153938904143	0.3882249436787021	0.11800400778978862	35.61691141805901	0.723585090047091	0.2195676102847789	29.920986903931592	1.111728038681809	0.21808585701786573	29.526442405418884	1.5901364970017309	0.29472778075696426	30.78645730347885	0.6721338521075506	0.3199387541983009	30.767494833292503	1.170461700746463	0.14165561231689763	24.635256194033474	0.5072927303487302	0.13617312522931896	24.734697473094197	0.9688429850726212	0.03673336908357089	32.23648244031358	0.9071528456861357	0.03268324348734159	31.23304390464812	1.1032414701050162	0.28652874601337813	18.154995795334457	0.18917577794082163	0.2892523496373232	18.996153701759912	0.4038318539776323	0.09567186926702606	45.0476127539089	0.059236653641376646	4.643504275916571	56.13761467296559	0.0028283868511310706
PRODROMAL	13438.3	0.264244733336806	29.943182948906305	0.40405992687655645	0.24452497711764137	32.022054838361356	0.4789995498357933	0.11209007091670822	32.651153333380826	0.2834757346109176	0.0835150279425225	33.54223663755317	0.3336505076740337	0.23299822150123156	27.93624012928252	0.03340054071866916	0.20283071519463028	30.27114541010872	0.05692449853966308	0.2804298162714034	29.97623910693751	0.13702769477608123	0.29425596987714225	31.85673207685776	0.17429973653830844	0.16619661713163125	25.771944684695665	0.13225661191558946	0.14042698853277572	26.10163483228281	0.15764806946108312	0.018529129428573557	30.001238062699425	0.1011279165370671	0.02269632319564231	31.74794355377734	0.11522733353969705	0.296853024564119	16.553364100717264	0.13292030096805862	0.27535476957650895	17.41159052900541	0.1518339485008392	0.13344693897293558	43.868552253018876	1.4085199236992199	4.905337728730569	57.513120204471406	1.511605649618828
PRODROMAL	12491.9	0.352764591455263	29.294477054897303	0.154050860148924	0.35576653671579184	30.091918507817184	0.1600884933796387	0.13462323585683525	33.767488480406335	0.2092347970055971	0.15959942042443503	33.824330368358225	0.21216303965437944	0.2595601950063641	30.315336196730474	0.0876445216646089	0.25820731834228583	28.894997396351112	0.08817710417720481	0.31602878665375167	30.826809236515246	0.1283460013503943	0.32484249793866427	29.36411439259595	0.1298757640484226	0.13748909293222009	24.421361241497944	0.09293937058145918	0.13287810501204783	23.399388056163122	0.09100105874973119	0.029002793810389133	29.967697871311294	0.1418876704086195	0.04620594145005964	30.078399586521094	0.1440983193491765	0.2780441726238603	17.700232738869666	0.03916252313241031	0.27377740776022863	17.16084396034528	0.02880813747384725	0.14506200017611412	42.33691450019307	0.3168224622887119	5.084254596978843	57.80415818908444	0.7077129329372889
PRODROMAL	12585.4	0.295564701956235	33.013449865216955	0.14897078681285025	0.3002526737330558	33.25937907442418	0.15039022142645664	0.1050661878049168	34.79795124834739	0.1591817202004686	0.13040507254437683	36.06410116141479	0.1764695440094216	0.21538449314284805	29.05393989531252	0.03957704399708184	0.24154178651453273	31.278661537372844	0.054899532339084955	0.36425540705897314	30.78647034183632	0.082351855883674	0.37018291035644474	31.801678838906057	0.09882086653708821	0.1663991609325091	24.758839702841236	0.06451418636405426	0.15284377135410873	26.276590121272182	0.07830401879380222	0.019816612900662674	28.450044473933204	0.08117452027155891	0.035994088388132284	29.87075418917611	0.08792412869681043	0.30610866559664374	17.691963579189565	0.03523915880803352	0.3199818837700828	17.821316264775767	0.03336276265143623	0.14833060530455924	44.82409961385573	0.07047156546810862	5.2980278735677855	61.290084316669194	0.689450098362665
PRODROMAL	15310.4	0.2556889434632668	28.88600153523227	0.3918756675012547	0.22936696624516667	28.254129567170093	0.3624951906052075	0.08888076079005121	31.874014271019547	0.5003694699862128	0.08116051834047444	31.444071045219232	0.47893575696596313	0.20053688995715332	27.34737605424999	0.17848009819956223	0.20723821715957783	29.819854182802473	0.20533995159544616	0.25638128331069077	29.300841379524893	0.2746996592549569	0.2283741770299927	31.886723873248055	0.30124092395421465	0.11003631518444978	24.688817945483805	0.2412547316980912	0.1458289789946703	26.87152822306009	0.26294637684452593	0.01797471000104504	27.544931421209256	0.3092510943760548	0.021064113282474657	30.52454049898213	0.34705692582957504	0.21937375901348102	15.481990767803499	0.06751654817491426	0.18593896958929879	15.687976392657172	0.071376911081386	0.1324851081617724	43.78082296042199	0.9921575871854199	3.8705585745636957	58.130789681716834	1.0575106735849737
PRODROMAL	12796.0	0.22177242888402626	28.178873676717124	0.17040526088333796	0.25835417317911846	30.54399478817967	0.20728366458548442	0.0978196311347296	32.51822103511308	0.22710375096255075	0.1111831822444514	32.20219098963191	0.23327005615862617	0.27503907471084715	31.294494782790157	0.10583057445712163	0.2550718974679587	30.696864619629512	0.11903056750640739	0.33780869021569243	31.10212620068605	0.1388387552782706	0.3183651140981557	31.65020000536875	0.17347192878583806	0.15424351359799937	25.74870138696625	0.11779037445599783	0.15547045951859956	25.403943110676366	0.12690513648624568	0.008549546733354174	31.79754253989312	0.18257610530841506	0.025203188496405127	32.15824896889768	0.1868199040066364	0.2910284463894967	16.430456270446214	0.045687469310926265	0.3041106595811191	16.421901735680375	0.03796535419253577	0.15203969990622068	41.77192276448757	0.43483105398798727	4.679063769928103	56.21305293878178	0.756758578647686
PRODROMAL	11475.3	0.2863803124972768	31.138953255004868	0.15064063731537958	0.3001751588193773	29.989034722648892	0.1710890376059261	0.1070647390482166	35.24515231737137	0.0692369414273003	0.12939966711109951	33.99382219564667	0.07641401905960088	0.289735344609727	30.58475960903248	0.13495094361093196	0.28631931191341403	31.264296893716455	0.14594685883228076	0.3326536125417201	31.588145222025528	0.12632111642387012	0.32499368208238566	32.0566423249655	0.13989753614471112	0.152919749374744	25.526887937733893	0.08817073826221966	0.1436302318893624	25.682936276112102	0.10541322333509284	0.023859942659451173	31.852484097441323	0.034956957801763444	0.030927296018404746	31.90964018609699	0.04233102204535677	0.30029715998710277	17.318588710474955	0.030612988331996438	0.2840535759413697	16.544063964723307	0.03399257912643172	0.1643094298188283	40.97411886285987	0.25082562917425666	5.400477547427955	57.00887130387264	0.4284373757557435
PRODROMAL	16054.3	0.31354839513401395	32.032502632144315	0.18566610642788206	0.31028447207290255	32.962105242725514	0.22460770280407827	0.09579987916010041	35.411467220800695	0.09730306739053607	0.12131952187264472	38.18465840857851	0.1382906928475488	0.22598306995633569	29.907456421839317	0.011118579285287478	0.2438910447668226	34.053447448990305	0.042096115040196835	0.30636028976660457	32.40481736679701	0.049145669930374836	0.3009349520066275	35.94563537345671	0.10127288299499049	0.13281177005537456	25.124368780732517	0.041185585343107234	0.140087079474035	27.77588146291527	0.07977952432297575	0.027687286272213677	33.67213345593013	0.007718853159139782	0.03739185140429667	35.017151762849906	0.022997771643083587	0.27356533763539986	18.050619242059994	0.05457499246887332	0.27583264296792764	19.046826082219027	0.06942315938045962	0.13314812853877153	44.94236439778625	0.5365388941076232	4.772877048516597	62.00395826400313	0.8374850843710888
PRODROMAL	15584.9	0.25511232025871194	31.6332630938878	0.29710840502027513	0.2658342369858004	31.974797107458407	0.28054025384366477	0.09460439271345983	35.00078750598314	0.12164601794798058	0.11550282645381106	35.740624365818334	0.11796045569059699	0.24030311391154258	31.90485110346823	0.08376334604035474	0.22800274624797082	33.53429375464047	0.08997548683070233	0.3169863136754166	31.962260387891625	0.15300036178905074	0.3095303787640601	34.260993618389676	0.1385889700726115	0.13735089734294093	26.164811800073693	0.11608141584845189	0.15053673748307655	27.20222426740319	0.1024093620178036	0.028193956971170813	33.12354083767958	0.011470179796421065	0.029836572579868978	33.53749738832533	0.014564856865652454	0.29802565303595147	18.332891814995545	0.08919172870679226	0.2822988918761109	18.24835914696349	0.08547911691945442	0.16763020616109184	44.79009511078582	0.6180557033683223	5.066692760300033	58.90104642755754	0.8457393843243228
PRODROMAL	11989.5	0.2512198173401726	29.101244167848904	0.30329547765794007	0.21881646440635555	28.949083740398187	0.8777945484230298	0.10000417031569289	31.93413297733083	0.11804406609132934	0.07762625630760249	33.115801528970074	0.46149527623325437	0.22173568539138414	26.97966217253263	0.015104715239805055	0.22467158763918427	28.029982059080993	0.23428111002327756	0.2652153968055382	28.111957887982047	0.039762487858514994	0.2747570791108887	30.499701207947055	0.43593239686887275	0.1280870761916677	22.962534552887824	0.03581840963216709	0.14506026106176237	25.051824544967623	0.37725891670239897	0.02309520830726886	30.162325160550147	0.022804969996381264	0.018524542307852703	31.247211075424673	0.13804422165291852	0.2730389090454147	16.51619019336325	0.11419706066957502	0.260319446182076	17.29468012226248	0.31035608067565557	0.13301638934067309	39.362724484910785	1.0065605718068311	5.385086951082197	55.65445460099457	1.0743198023127722
PRODROMAL	12730.0	0.2693165750196387	30.984431831015463	0.21166956487238453	0.27317360565593085	31.176568225816712	0.4907924444651194	0.1016967792615868	33.32562089948484	0.06843738185042547	0.12113904163393557	34.636546795706366	0.24778387034594096	0.23809112333071486	26.801251796059766	0.07634630277718002	0.24031421838177533	29.242776321556395	0.21365419333793978	0.3015082482325216	29.406153242747546	0.0754067668720606	0.3092537313432836	32.36349331307328	0.3195275378764667	0.12926158680282795	23.21438455454873	0.06049239343375512	0.1394344069128044	25.656282025161783	0.2685568710639479	0.028468185388845244	29.797900225655344	0.0035913679525099163	0.03048703849175177	31.360643989491553	0.07669945009599144	0.2531029065200314	17.803235358100412	0.059271489273255096	0.2549489395129615	18.25235963902099	0.15458529990259007	0.086700706991359	42.491087695436676	0.6047106775765985	5.0085310290652005	55.53236178310093	0.7553390301749874
PRODROMAL	15612.7	0.27186841481614327	31.114636118126725	0.19222079606844067	0.29659187712567336	31.905206089492605	0.21158280984334188	0.10571521902041287	35.231221263964876	0.18925952527976952	0.09885541898582564	36.56654022006041	0.21656732552899205	0.1783932311515625	30.34626858929144	0.03335236770123551	0.16450709998911142	31.342328152769728	0.044246684899437616	0.25779013239221915	31.212130756538755	0.08915562177897529	0.26208151056511686	32.65470096144686	0.11366278985168166	0.13663876203347275	25.382112646522494	0.07532806678321713	0.1381503519570606	26.930839149088513	0.0943175694396019	0.021085398425640663	32.070882020020235	0.08705373450156595	0.026145381644430494	33.46636683954212	0.09126924910042522	0.2794776047704753	16.96161564187062	0.05570765019065904	0.2824111140289636	17.293680473541187	0.057372263964201475	0.15360571842154142	43.63562427822161	0.28929338777557523	4.818000730174793	60.81488885894747	1.1096095983341692
PRODROMAL	13515.8	0.31449118809097504	30.268635475819956	0.23761334286831093	0.34309474836857606	30.555487907868464	0.2846840722659465	0.10827328016099677	34.86767269528029	0.13022570240436215	0.14591071190754523	36.425534702259796	0.17558104276897946	0.25016647183296586	28.871521496498016	0.01615266136556459	0.27020228177392386	29.480147910862996	0.03789542553798031	0.3513961437724737	30.942323347423706	0.07501776476027178	0.33868509448201367	31.7450240321131	0.11317858752975418	0.13976235221000607	24.15013035762782	0.06407780648795991	0.13566344574497996	24.61570270816296	0.09233518445400635	0.036387043312271564	31.673921187632033	0.014545567254751868	0.03899140265467083	32.83353249099733	0.025921583356731892	0.25827549978543635	17.273187135310433	0.07455297970542585	0.2538880421432694	17.762261082186754	0.08755587118335006	0.12858284378283197	42.205122267521915	0.6067922131545392	5.193292294943696	55.26310062209235	0.8823558013662174
PRODROMAL	13845.2	0.28573801750787275	29.357031980527612	0.780386774962046	0.28626527605235025	30.39160878143872	1.6077808014864083	0.10496056394996099	34.237168895708315	0.8131638611092068	0.12966226562274288	36.04960665473811	1.3750116555696112	0.21341692427700576	28.483634348265483	0.21259607003143777	0.22878687198451447	31.205823416044186	0.4634354396049969	0.38258746713662495	31.60808733669018	0.3645376819520709	0.37805882182994827	33.423285651770634	0.8398355878599559	0.1614350099673533	24.806414498468943	0.3664565667743148	0.1588492762834773	26.20589149284474	0.8217631060365113	0.03317395198335885	32.39844316257929	0.6311019354767238	0.031310490278219166	33.65384548384158	0.7730609417621003	0.28352786525293966	18.096569306151327	0.6615068596851889	0.2975254962008494	18.380940628169114	1.1887477497125258	0.15099095715482622	42.16262840095971	1.7704963068481603	5.13758558922948	57.72220886237931	1.4531920828266098
PRODROMAL	12916.5	0.28842952812294353	29.994318232184536	0.1590311947341716	0.29816900863236945	31.140785387460745	0.18331492448878106	0.1075291294081214	33.10115384950356	0.09693366165305117	0.12931521697054155	35.17369103003592	0.1254382713387513	0.23550497425773237	29.548409105560992	0.013460282263727863	0.2896682537839198	30.47825721397311	0.028796289322973845	0.3340843107653002	29.688396744733137	0.056394349954862366	0.3431502341965703	31.972528712473558	0.08404602813240414	0.12101575504200053	23.98371439646955	0.04993069760715574	0.12895908334301087	25.959851939086462	0.07184722967748203	0.024511284016567957	30.416766127920948	0.015577711942450612	0.027174544187666936	30.99169566338369	0.026707826568159954	0.30772268029264893	17.254024283289105	0.04907846392233228	0.2849533542368289	17.926156830884796	0.05740120894740375	0.11700538071458987	41.97716925001137	0.4347312569319042	4.7360507877521	55.25160707311574	0.7267867196530973
PRODROMAL	14135.6	0.2940589716743541	31.759653520798484	0.4922981496900658	0.3177014063782223	31.86270000058727	0.5919628598090891	0.1184668496561872	37.89426965982158	0.48616979946662564	0.11713687427488044	37.00605227270348	0.5611484977666452	0.3098276691474009	32.16965195528754	0.09517755511814441	0.3159328220945697	32.71779386790499	0.13549198105857452	0.39421036248903474	32.87326024964574	0.20332905309362848	0.38207787430317774	32.21566631773265	0.2640231707621348	0.16070064234981182	26.557731693570982	0.18595413889102408	0.1615778601545035	25.828439058090876	0.23185950216292017	0.035060414839129576	34.271087613479594	0.2532550240276985	0.04177396077987493	33.27269175996162	0.25746034862820066	0.33807549732590053	17.552897347345635	0.17305984083349302	0.32982682022694476	17.727687279813075	0.17912978457094686	0.12639010724695096	47.62341314373061	1.9461680555851977	5.53113415772942	63.5346124843914	1.6233349796831034
PRODROMAL	13436.7	0.2930555865651536	33.36586164569067	0.8461695399401381	0.30334829236345234	32.211714489046074	1.113830499644659	0.12092254794704056	36.23163427304982	0.5904140301262948	0.12558887226774432	35.09086887938252	0.7403288588132939	0.2577492985628912	30.18333625099111	0.06661884649293037	0.2971860650308483	31.297511250069405	0.14105926959460402	0.32819070158595487	32.377606309200225	0.24781723513907927	0.3305424695051612	32.83374054616869	0.3948531226815948	0.1707562124628815	25.646892383852734	0.265061367056158	0.1645121197913178	25.82893569862931	0.38049735789482475	0.02540802429167876	30.43984004421293	0.20403232556363127	0.030416694575304947	31.43868237281049	0.23638394153451237	0.2982279875266992	18.447489903110306	0.48424458484840216	0.30637730990496176	17.637698764618012	0.5466020961829685	0.12731548668944012	48.39741984720736	1.8487750588356455	5.1094465158855975	62.86479467841271	1.765154183772946
PRODROMAL	14079.6	0.26507145089349127	28.469106743752295	0.13592709513357193	0.2973166851331004	29.634707202189507	0.14760640399723424	0.12687860450580982	34.44771057625074	0.21103073647848947	0.150352282735305	34.860607488950876	0.2177422788551293	0.20519048836614676	29.762642398586568	0.08354153040571766	0.21329441177306172	30.403701731627905	0.09219236813132525	0.31473195261229014	31.531516206451705	0.12861658225275285	0.32118810193471403	31.489678141956407	0.13816225727595655	0.12972669678115856	24.87896573952718	0.09305728210446784	0.13170118469274694	24.861391857032427	0.09664750903402075	0.019624137049347994	28.942764605809447	0.1308931625310522	0.03472399784084775	30.17201866742556	0.14019120713660127	0.272124208074093	17.85813720429089	0.036869809672373854	0.28826813261740386	17.26087560883142	0.029233763719466954	0.14584221142646098	42.93768914900576	0.32981277545200516	4.740567913861189	58.500705027745845	0.669474942322451
PRODROMAL	14726.5	0.27309272400095064	29.636999299159775	0.22287640047296275	0.29263572471395105	29.859354247933187	0.23434871100791765	0.10329677791735986	33.160864818499505	0.22661371801342467	0.11210403014973008	32.38042259109107	0.23547219169334677	0.28344820561572676	30.099832074910996	0.05035590591573602	0.26222116592537265	29.177517780640134	0.057770293194528866	0.3418123790445795	29.76472979779693	0.10707903343328318	0.3262146470648151	29.512768634669175	0.12597888077736075	0.13063524938036872	23.31619475976698	0.08885268749495534	0.1314704783892982	23.069810952622927	0.09788580629201626	0.030862730451906427	32.65237628177963	0.12375260138794009	0.034509218076257085	31.85529856067872	0.12787750891102523	0.28589956880453604	17.886751610130997	0.07677477867225313	0.2646114147964554	17.33461153389115	0.06916809562919124	0.09026584728211048	42.480479052658836	0.435040579532352	4.350640002716192	55.952259675100805	1.1762513747869694
PRODROMAL	19060.6	0.23896414593454562	30.35546859094163	0.21124726046709108	0.22656684469534014	31.080481139367915	0.22329939089526385	0.09589414813804392	35.45458770058906	0.27256748504853734	0.09316076094141844	35.887070395938984	0.2772218880660786	0.21515587127372698	31.157377566607884	0.08054519760341983	0.19551325771486733	32.52414597729635	0.09094674912731915	0.27621376032234035	32.035537097898114	0.1423386038240848	0.29278721551262815	33.29178635431766	0.1591298343974985	0.1542973463584567	26.006495599311513	0.11843156832784796	0.12887841935720806	26.710474114438483	0.12737139331766423	0.016982676306097396	32.46960798165621	0.1670637110005011	0.02247043639759504	34.404717391913806	0.17994182478731435	0.2322539689201809	18.00820311983556	0.05716596384540262	0.23073250579729915	18.89495534799324	0.0628362248454285	0.09822880706798318	46.45399678390394	0.6108612084986293	3.8163436617944875	61.42781542852811	1.1017795953592286
PRODROMAL	16131.1	0.2641543354141999	30.086383251175427	0.2347551953057352	0.2633484387301548	31.85544245001437	0.27046872176764225	0.08691285777163367	33.27478512534505	0.27702131504221394	0.10017915703206849	35.27736349609018	0.3159957078283103	0.1927766860288511	29.08817909697405	0.08219715394067906	0.2111883256566508	31.695120225377863	0.10602260001933983	0.25859984749955056	31.06546495783942	0.15827245197198092	0.2703969351129185	33.08975771088839	0.18549739647334018	0.12343857517466261	24.821700413628378	0.12287038690616936	0.12789580375795823	26.226134694775645	0.14031851212040436	0.023606573637259702	29.894090118723554	0.16531230149983067	0.03186391504609109	31.123945726921033	0.1763832778228135	0.25800472379440953	17.697555162791428	0.06291482076038446	0.26269132297239495	18.712171938853505	0.07085735337562704	0.11784689202844195	42.20987658910236	0.5829498099549032	3.862197866233549	57.70086929662009	0.9296228400318424
PRODROMAL	12362.3	0.33167776222871154	31.051320499742243	0.995613044908103	0.3015781852891452	32.39604418372348	0.9105654741743328	0.10848304927076677	34.02525148358527	1.1511221044850302	0.12800207081206574	35.49207931552278	1.0782614227597123	0.22013702951716108	29.12672949983311	0.4001895072096745	0.2295931986766217	30.75208800101316	0.3799209333216863	0.2917418279769946	29.208790399198925	0.552304538939183	0.24857833898222825	31.12843606694921	0.5145031278094616	0.12187052571123497	24.479457197157327	0.5476425537332821	0.14584664665960217	27.338874058295993	0.5481251499804021	0.03920791438486366	29.952924626264537	0.7405423893587781	0.027195586581784944	32.75935382902279	0.7227130345206051	0.2633086076215591	17.57527751704506	0.5741012043083804	0.25699910210883087	18.32088084034819	0.567923536900215	0.18511927392151947	46.0013225749958	1.5877840089353703	5.089829562460061	58.66774904636942	1.4588482681002113
PRODROMAL	12686.7	0.3128630770807223	27.95134265925942	0.13690452111533258	0.3127684898358123	27.93687853084062	0.19950206984057772	0.1119834157030591	32.62776959430288	0.07184183280945211	0.12505222004146074	32.61641072269516	0.13340745515737074	0.2230603703090638	29.00658152438857	0.011899729785614044	0.21258483293527866	28.50439700245662	0.04766135766220114	0.3299912506798458	29.86636038977475	0.03519443347653839	0.3406401980026327	29.526098787836982	0.10360566475643884	0.13161815129229823	23.174304179835147	0.03145617095702502	0.14391449313060134	22.956249183683475	0.08260111749043997	0.038276305106922995	30.135433587251324	0.0038026879882382403	0.04176815089818471	30.462311324519863	0.02487303179333955	0.27557205577494537	17.380563212034808	0.0465369609491918	0.26475758077356604	17.12727616431552	0.0625970078929442	0.12007850741327532	42.962873038647004	0.4899464768770848	5.520639725066408	56.86769133684667	0.7102009151881067
PRODROMAL	14790.9	0.29529643226578506	29.40004137398497	0.6791363556647156	0.31336835486684383	30.446637365452514	0.9767245062652068	0.12162883935392708	33.01090449395876	0.9070036564409836	0.1165919585691202	33.55237075805755	1.2355922286986583	0.22528716981387203	29.34587799364758	0.34548558955782194	0.24920052194254577	29.681496996808278	0.423882905831956	0.29960313435964003	29.37510305992972	0.42826035992749945	0.31783055797821635	30.03758774430046	0.6309786665217123	0.13429879182470303	23.240886521221483	0.3806392586776931	0.13546842991298705	23.640136388121356	0.5253210067529795	0.030890615175547125	31.525178484307148	0.7024211165102316	0.04265460519643835	31.74028718569206	0.7720351278773687	0.2620935845688903	17.420494763568144	0.3774852877598115	0.2610524038429034	17.61041676201483	0.34886240437293914	0.18945432664678957	44.70851571994706	1.3377165340401764	4.307547208080645	58.87630387910233	1.1689852991648515
PRODROMAL	12433.4	0.30676243022825617	29.966967472623026	0.2247096895614369	0.30614313059983594	28.997440445912897	0.28205339738885515	0.11592967329933888	34.13045042879307	0.14392760899026258	0.1430421284604372	33.726709546540484	0.19084795674202104	0.23270384609197808	27.76905090486408	0.007516321374833823	0.23054031881866588	28.015937203146986	0.03271878417977181	0.34856917657277975	30.37331998358385	0.06917563700094864	0.3461080637637332	30.417940531304982	0.12175224002574325	0.1372593176444094	23.429704734181097	0.05826478798289003	0.13734778901989803	23.28577950892324	0.0952965585812271	0.041066803931346214	30.138076611705653	0.024938658827361793	0.04406678784564158	30.375538003415034	0.03735867462026565	0.28777325590747505	18.018807419665624	0.07723162921128846	0.2579905737770843	16.885093484712694	0.08218397015568513	0.08208535074878956	43.56680814994774	0.6967313169776633	5.307848215291071	57.48476069808359	1.0014477767498602
PRODROMAL	13923.3	0.24675184762233093	29.48472477587804	0.10336865068408985	0.25801354563932405	30.21289366604694	0.13231619022382535	0.10778335595728025	32.94699411933041	0.16380876275596623	0.12546594557324772	33.97116501138993	0.19489387130780111	0.22407044307024918	31.557904396936863	0.5620799147008568	0.2684995654765753	32.08555375881696	0.5807284499697911	0.3140850229471462	31.22226183800114	0.37559284541543214	0.3143579467511294	31.786251967583684	0.41108095045520754	0.11041204312196103	24.80494628888759	0.24776957262724897	0.11880804119713	25.175985576034833	0.28147963881254157	0.024749879698060088	31.635988104723282	0.343694836888528	0.033483441425524126	30.886969156514787	0.34177934842332347	0.2698067268535477	17.08497971505241	0.04931798706313639	0.272600604741692	17.614055646385033	0.06398091914942461	0.10739551686740931	40.35005980109587	0.016315846983382287	4.527001501080922	56.807684824185685	0.08063596586881139
PRODROMAL	13054.7	0.26146138938466607	27.346428943345376	0.5678702289831798	0.27928638727814503	29.54947833479357	0.6892494142324243	0.14337365086903567	31.94056048046822	0.5411797541211165	0.14624617953687177	35.56652328951295	0.6622240773763782	0.25419963691237635	27.77769126397794	0.11937474565965889	0.27280596260350676	30.050713750682544	0.15938322986588882	0.36599079258810996	29.955182706202795	0.2601522217201613	0.38467371904371606	32.891952756096785	0.34498968622935566	0.14561039319172406	23.178377294319446	0.2279930732022195	0.15410541797207136	25.41111151518068	0.28998973785922777	0.037036469623966846	30.312871355010113	0.29084931262696134	0.045071889817460374	31.78126918124787	0.3140054429645668	0.27928638727814503	16.52113025031031	0.2454911648215824	0.294009054210361	17.829376122883883	0.2910302205571452	0.16226339938872592	42.55323162087183	1.8801939307195332	5.10400851800501	58.10942511532813	1.5704437516366057
PRODROMAL	12129.6	0.31386855296135074	27.59260318305663	0.17416707710123125	0.32461911357340717	29.043734197966256	0.1601351412462545	0.11213065558633424	31.16994757939623	0.13391523591071097	0.13514048278591215	34.01390638997059	0.11796628206673165	0.2920211713494262	28.380953772567985	0.01746491242406223	0.2835377918480411	29.79517680781794	0.008162372530250206	0.39427516158818093	28.321076959589977	0.06948221621281792	0.39223057644110276	31.23180228119108	0.05576347178127772	0.17075583696082308	21.74425925806239	0.055425472275062226	0.16958514707822187	24.449947984428935	0.04781564374037195	0.03668711251813745	32.279633918151625	0.034235025180004874	0.043521633029943274	33.60438272816834	0.027930680916223638	0.28011640944466426	16.41238774529032	0.053910176639038965	0.2658290462999604	17.523409320090426	0.05547613729359335	0.1922899353647276	43.38158635017246	0.5292042878330394	6.321296662709405	58.53704132664359	1.0596463654973893
PRODROMAL	12426.0	0.29237083534524383	28.662217165771676	0.6252419859531486	0.30745211652985677	28.42602317851519	0.6272394496698523	0.13174794785127958	34.38187793667238	0.6049565236401235	0.14795589892161598	34.02566421930874	0.6121491918103235	0.3104780299372284	28.181570288375575	0.13690771555843895	0.2760985031385804	29.767053962157487	0.15548361429856983	0.347819089006921	30.01913259309599	0.28414530681472017	0.33415419282150327	30.6524129999786	0.30514150703940834	0.15236600676001932	23.852461481409538	0.2572046941902911	0.14804442298406567	24.541773034386726	0.2633804633843051	0.030275229357798163	31.4521994296289	0.32737480557437193	0.03540962497988089	31.328894530342993	0.32173215294822166	0.2759375502977628	17.428014460017806	0.26456208672451376	0.2705939159826171	16.89065556676454	0.24733622187683213	0.10277643650410428	39.874940604898235	1.9929095008032927	5.538532110091744	55.73603265147376	1.694296986749868
PRODROMAL	16723.6	0.2761905331387979	33.111567610816245	0.12360653442922465	0.2874381114114186	32.442619971948595	0.11848026257587763	0.0888086297208735	35.90218700185263	0.14961949489057103	0.13007366834892012	37.2222689104277	0.16131027517665464	0.19912578631395156	30.05728619097313	0.05719472528299929	0.21041522160300416	34.44029426493239	0.06999699934192394	0.2935671745317994	30.761676289114927	0.08827760961900055	0.2960726159439355	34.17341879277295	0.10109838199830057	0.11163266282379393	25.743159486227967	0.06842541592458484	0.11947786361788132	27.57537003528221	0.07296953590294653	0.02274629864383267	32.57981409779294	0.10524967467352497	0.04358511325312732	34.58737617794184	0.1128828583239595	0.24608935875050827	18.699968381763775	0.029332179553665738	0.28294147193188074	18.881309255541872	0.03412461393028332	0.11739697194383986	42.995680198845484	0.10000139212926284	4.2419993302877375	58.49078231140911	0.4821481424096834
PRODROMAL	16270.2	0.25486472200710497	31.077404907322226	0.339971299275992	0.2608203955698148	32.816915962852256	0.3035007529534356	0.09209474991088001	34.81898437292764	0.2964864749275211	0.10414745977308207	36.71249114583818	0.25753531546685005	0.2046932428611818	30.539772633364237	0.06234100847374724	0.22109746653390863	33.288538743723564	0.04650732523622636	0.23021228995341175	32.93603984515374	0.16828221592621995	0.2713611387690379	35.27696467498527	0.12849694602377193	0.13983233150176394	28.530556996091985	0.15888395140496625	0.12501997516932797	28.736245527808226	0.11755537075277755	0.023294120539391033	30.518470956350345	0.10911753049230366	0.03040528082014972	31.982807060618757	0.09449245113982119	0.27584786911039816	17.636255796567237	0.10397121268846543	0.24270752664380277	18.79765522447836	0.11143045636472448	0.17842435864340941	46.090283392653376	1.424696330543087	4.929238730931396	61.20063801430601	1.7732466003083642
PRODROMAL	15213.6	0.3308158489772309	30.75217169976067	0.6835233133851513	0.33282720723563125	32.51757489738137	0.5708900049530304	0.13877057369721826	34.49744595338407	0.972553119648535	0.12457932376294893	36.04559232043	0.7803695768698896	0.18551822053951728	27.454350507359905	0.2813818970354033	0.20853709838565493	28.93709288366976	0.252854467794949	0.29271178419309035	29.064290006260048	0.41754497249822464	0.2880120418572856	31.55363612097526	0.37454499807627595	0.11566624599042961	23.146336513374084	0.3266127178166721	0.11950491665352053	25.517911294999678	0.3097393492246917	0.03334516485250039	29.806994006587388	0.5277955493683738	0.032602408371457114	31.080433859252388	0.5142112168868818	0.28036756586212336	17.490189579573094	0.11858966018766215	0.289681600673082	19.006619871488994	0.23813171262662192	0.06448177946048272	41.3512214283037	1.0552506445187557	4.5125677025819	56.030110004347264	1.1265621661815237
PRODROMAL	17022.7	0.2337349539144789	29.17253473146082	0.2647445656412428	0.22414188113519007	27.155871078280857	0.36317136653336535	0.09222978728403837	33.43934232497652	0.16541629379884393	0.10259829521756243	30.811818009424115	0.23561158377088232	0.22141023456913414	31.390406696169553	0.008159995114510044	0.2026999242188372	28.032356028354442	0.03887242303841654	0.2862648111051713	32.22417172333065	0.07539300934292759	0.22938781744376627	29.64524421943027	0.15967006286460617	0.12005733520534345	26.75575539233448	0.07760930395392418	0.10514783201254795	24.723141706176225	0.13807523761735396	0.024185352499897193	32.91364928761769	0.03863786324058083	0.027157853924465566	30.577549725403685	0.052014029253602656	0.2530268406304523	17.673288851097954	0.10603741068577055	0.24224711708483376	16.37682274241238	0.12019333894195405	0.12238951517679333	46.9403810799983	0.9936311999409608	4.799356153841635	61.30860660676293	1.1471312758282195
PRODROMAL	16709.5	0.26916424788294085	28.765464395795345	0.804815292552333	0.26177922738561893	30.163824102808174	1.0578823446976493	0.09978754600676262	32.80190692045752	0.5899975275764551	0.11750800442861845	35.36613937062689	0.7576239463893772	0.22562015619856968	30.067924209227606	0.08833683429715611	0.24052784344235315	32.018495170214464	0.15557154479233626	0.27256949639426675	30.900200316360888	0.2653530717396403	0.29431760375834104	32.566818519097026	0.4000188356063076	0.12201442293306203	24.304861232619878	0.2555454404530252	0.1436009455698854	25.5967292346077	0.40200642765601813	0.030485651874682065	32.18293945788383	0.274709806374395	0.03727819503875041	33.58120581235666	0.30909548450975677	0.2706065411891439	17.469105435864353	0.4539826077312278	0.2854244591400102	18.70980827741069	0.5578765819008977	0.09300098746222209	43.11886464969786	1.9264068070363765	4.592058409886591	59.19808141162727	1.7694358874372549
PRODROMAL	13328.4	0.27441403319228114	28.148586102361435	0.5176342411958377	0.2799960985564659	28.01471066263791	0.5715297039463464	0.11786110861018578	31.855754694073745	0.6203869653759249	0.131606194291888	31.88086940193734	0.6612292038766708	0.22034152636475499	27.765652599446344	0.1837157133020202	0.24786170883226794	30.69042998887459	0.22848147498841564	0.31763002310855015	28.40256794206474	0.29510372862952094	0.3137660934545782	30.533864655592666	0.3610290122254899	0.1221376909456499	22.425109862001847	0.2510674565014317	0.1167431949821434	23.810956830408887	0.2901598502218299	0.037191260766483596	29.13723264727026	0.3884230293901849	0.040740073827316106	30.215403352843666	0.39922893312645036	0.23846073047027402	16.870811739218908	0.1986105896981133	0.23275111791362804	16.32710199970603	0.17108257817855077	0.09767113832117884	40.91399667417242	1.5238387686197217	4.062895771435431	54.56311448786925	1.33614571684289
PRODROMAL	13906.6	0.29177512835632	29.19179984755272	0.3456532399576746	0.2900996649073102	30.6741467864949	0.39022012864866407	0.11933901888312023	34.43008208193826	0.4488783623013328	0.11944688133691915	35.702729206577516	0.49108086873804335	0.24672457681963958	29.350349018736004	0.1417973633675863	0.2610487106841356	29.661339939248496	0.14709265054903542	0.34336214459321474	30.748164769260043	0.22510336404639342	0.36897588195533054	31.140308486552037	0.24140430005492675	0.11881408827463218	24.418818235040803	0.17846809126084195	0.129442135388952	24.749424042917756	0.1883078040927939	0.04149828139156947	29.580273548872885	0.25600210748959784	0.04255533343879884	30.590203852077988	0.2716037347880573	0.2968734270058821	17.84364184119504	0.10577500639180015	0.29181827333783955	18.135798447720322	0.10662921017012639	0.0757697783786116	40.978485326491615	1.054238989987654	4.756540060115341	56.34512024432724	1.140589711564126
PRODROMAL	17779.699999999997	0.2422650550909183	30.675410982530572	0.0687399942943493	0.23017261258626415	31.61342836471207	0.07863392038592842	0.08438837550689833	32.631994959545004	0.030224632760838865	0.08176740889891282	33.637945714263275	0.03795055812105208	0.2077594110136842	30.703752905798783	0.058278846334859136	0.1425614605420789	30.092547057692055	0.055261663980746945	0.22868214874266724	32.44004746485912	0.058864715789313404	0.20691012784242707	33.84122825505233	0.06840623560888981	0.10622226471762741	26.83056701417098	0.03811305114734098	0.11364646197629882	28.77707290988252	0.048992249272313604	0.017688712407970892	28.466484597800612	0.0098057706086766	0.020028459422824912	29.74881103302851	0.013251742922879783	0.2151104911781414	17.231469912634708	0.015797611247150956	0.2273716654386745	18.291590155267762	0.01983315544993025	0.13229694539277942	45.62202725136646	0.16627755732079197	4.292980196516252	60.69450804045102	0.2802185663149317
PRODROMAL	13882.0	0.30564760121020024	31.15057593962264	0.26871187149857434	0.3261561734620372	32.28829184530663	0.37449053859015613	0.1046246938481487	32.88480924627401	0.10855880980515109	0.1373217115689382	35.44837060304701	0.19765847879199605	0.23304278922345484	28.6003560937093	0.3508028060697941	0.25003601786486096	32.4914457347401	0.4470903145799806	0.30006483215674973	29.85516778380572	0.2636424301421072	0.3396988906497623	33.01547917815886	0.40262851747498907	0.12236709407866302	23.668918715391616	0.19725066134474012	0.12998847428324448	26.069403587495326	0.3266047414920148	0.022532776257023483	29.451481794824474	0.11804729188931251	0.029282524131969457	32.17021931637649	0.17352700068011406	0.28001008500216107	16.988193656643205	0.05203161113545507	0.2867886471689958	17.65827793320244	0.11605197830043812	0.13723526869327185	44.122675020840425	0.3873693565459083	4.811453681025789	58.13718100231348	0.5768081165434934
[truncated: 12 more columns]
